# Supplementary material for: Robust latent-variable interpretation of in vivo regression models by nested resampling
Source: Sci Rep. 2019 Dec 23;9:19671. doi: 10.1038/s41598-019-55796-2 (PMC6928252; doi:10.1038/s41598-019-55796-2)
Supplement: Supplementary file 2 — Supplementary File S1 [file 41598_2019_55796_MOESM2_ESM.zip]

Archive with 980 entries (913 files):
- CaulkAW_FileS1/
- CaulkAW_FileS1/0d/
- CaulkAW_FileS1/0d/DTA/
- CaulkAW_FileS1/0d/DTA/011314-PTA_results_2D_obj6.mat
- __MACOSX/
- __MACOSX/CaulkAW_FileS1/
- __MACOSX/CaulkAW_FileS1/0d/
- __MACOSX/CaulkAW_FileS1/0d/DTA/
- __MACOSX/CaulkAW_FileS1/0d/DTA/._011314-PTA_results_2D_obj6.mat
- CaulkAW_FileS1/0d/DTA/011314-PTA.mat
- __MACOSX/CaulkAW_FileS1/0d/DTA/._011314-PTA.mat
- CaulkAW_FileS1/0d/DTA/020914-PTA1.mat
- __MACOSX/CaulkAW_FileS1/0d/DTA/._020914-PTA1.mat
- CaulkAW_FileS1/0d/DTA/011114-PTA_results_2D_obj6.mat
- __MACOSX/CaulkAW_FileS1/0d/DTA/._011114-PTA_results_2D_obj6.mat
- CaulkAW_FileS1/0d/DTA/040314-PTA_results_2D_obj6.mat
- __MACOSX/CaulkAW_FileS1/0d/DTA/._040314-PTA_results_2D_obj6.mat
- CaulkAW_FileS1/0d/DTA/Apoe+ANGII_0d_PTA_FIT_FINAL_results_2D_obj6.mat
- __MACOSX/CaulkAW_FileS1/0d/DTA/._Apoe+ANGII_0d_PTA_FIT_FINAL_results_2D_obj6.mat
- CaulkAW_FileS1/0d/DTA/040314-PTA.mat
- __MACOSX/CaulkAW_FileS1/0d/DTA/._040314-PTA.mat
- CaulkAW_FileS1/0d/DTA/011114-PTA.mat
- __MACOSX/CaulkAW_FileS1/0d/DTA/._011114-PTA.mat
- CaulkAW_FileS1/0d/DTA/Apoe+ANGII_0d_PTA_FIT_FINAL.mat
- __MACOSX/CaulkAW_FileS1/0d/DTA/._Apoe+ANGII_0d_PTA_FIT_FINAL.mat
- CaulkAW_FileS1/0d/DTA/020914-PTA1_results_2D_obj6.mat
- __MACOSX/CaulkAW_FileS1/0d/DTA/._020914-PTA1_results_2D_obj6.mat
- CaulkAW_FileS1/0d/DTA/022214-PTA_results_2D_obj6.mat
- __MACOSX/CaulkAW_FileS1/0d/DTA/._022214-PTA_results_2D_obj6.mat
- CaulkAW_FileS1/0d/DTA/DTA_C39-1_day0.mat
- __MACOSX/CaulkAW_FileS1/0d/DTA/._DTA_C39-1_day0.mat
- CaulkAW_FileS1/0d/DTA/022214-PTA.mat
- __MACOSX/CaulkAW_FileS1/0d/DTA/._022214-PTA.mat
- CaulkAW_FileS1/0d/DTA/DTA_C43-2_day0.mat
- __MACOSX/CaulkAW_FileS1/0d/DTA/._DTA_C43-2_day0.mat
- __MACOSX/CaulkAW_FileS1/0d/._DTA
- CaulkAW_FileS1/0d/IAA/
- CaulkAW_FileS1/0d/IAA/IAA_C24-5_day0.mat
- __MACOSX/CaulkAW_FileS1/0d/IAA/
- __MACOSX/CaulkAW_FileS1/0d/IAA/._IAA_C24-5_day0.mat
- CaulkAW_FileS1/0d/IAA/011314-IAA.mat
- __MACOSX/CaulkAW_FileS1/0d/IAA/._011314-IAA.mat
- CaulkAW_FileS1/0d/IAA/Apoe+ANGII_0d_IAA_FIT_FINAL_results_2D_obj6.mat
- __MACOSX/CaulkAW_FileS1/0d/IAA/._Apoe+ANGII_0d_IAA_FIT_FINAL_results_2D_obj6.mat
- CaulkAW_FileS1/0d/IAA/020814-IAA2_results_2D_obj6.mat
- __MACOSX/CaulkAW_FileS1/0d/IAA/._020814-IAA2_results_2D_obj6.mat
- CaulkAW_FileS1/0d/IAA/022314-IAA_results_2D_obj6.mat
- __MACOSX/CaulkAW_FileS1/0d/IAA/._022314-IAA_results_2D_obj6.mat
- CaulkAW_FileS1/0d/IAA/020814-IAA1_results_2D_obj6.mat
- __MACOSX/CaulkAW_FileS1/0d/IAA/._020814-IAA1_results_2D_obj6.mat
- CaulkAW_FileS1/0d/IAA/011214-IAA.mat
- __MACOSX/CaulkAW_FileS1/0d/IAA/._011214-IAA.mat
- CaulkAW_FileS1/0d/IAA/011314-IAA_results_2D_obj6.mat
- __MACOSX/CaulkAW_FileS1/0d/IAA/._011314-IAA_results_2D_obj6.mat
- CaulkAW_FileS1/0d/IAA/020814-IAA2.mat
- __MACOSX/CaulkAW_FileS1/0d/IAA/._020814-IAA2.mat
- CaulkAW_FileS1/0d/IAA/011214-IAA_results_2D_obj6.mat
- __MACOSX/CaulkAW_FileS1/0d/IAA/._011214-IAA_results_2D_obj6.mat
- CaulkAW_FileS1/0d/IAA/022314-IAA.mat
- __MACOSX/CaulkAW_FileS1/0d/IAA/._022314-IAA.mat
- CaulkAW_FileS1/0d/IAA/020814-IAA1.mat
- __MACOSX/CaulkAW_FileS1/0d/IAA/._020814-IAA1.mat
- CaulkAW_FileS1/0d/IAA/Apoe+ANGII_0d_IAA_FIT_FINAL.mat
- __MACOSX/CaulkAW_FileS1/0d/IAA/._Apoe+ANGII_0d_IAA_FIT_FINAL.mat
- CaulkAW_FileS1/0d/IAA/IAA_C31-2_day0.mat
- __MACOSX/CaulkAW_FileS1/0d/IAA/._IAA_C31-2_day0.mat
- __MACOSX/CaulkAW_FileS1/0d/._IAA
- CaulkAW_FileS1/0d/SAA/
- CaulkAW_FileS1/0d/SAA/020914-SAA1.mat
- __MACOSX/CaulkAW_FileS1/0d/SAA/
- __MACOSX/CaulkAW_FileS1/0d/SAA/._020914-SAA1.mat
- CaulkAW_FileS1/0d/SAA/111414-SAA_results_2D_obj6.mat
- __MACOSX/CaulkAW_FileS1/0d/SAA/._111414-SAA_results_2D_obj6.mat
- CaulkAW_FileS1/0d/SAA/111414-SAA.mat
- __MACOSX/CaulkAW_FileS1/0d/SAA/._111414-SAA.mat
- CaulkAW_FileS1/0d/SAA/020914-SAA2.mat
- __MACOSX/CaulkAW_FileS1/0d/SAA/._020914-SAA2.mat
- CaulkAW_FileS1/0d/SAA/042714-SAA.mat
- __MACOSX/CaulkAW_FileS1/0d/SAA/._042714-SAA.mat
- CaulkAW_FileS1/0d/SAA/SAA_C31-1_day0.mat
- __MACOSX/CaulkAW_FileS1/0d/SAA/._SAA_C31-1_day0.mat
- CaulkAW_FileS1/0d/SAA/011314-SAA.mat
- __MACOSX/CaulkAW_FileS1/0d/SAA/._011314-SAA.mat
- CaulkAW_FileS1/0d/SAA/022214-SAA_results_2D_obj6.mat
- __MACOSX/CaulkAW_FileS1/0d/SAA/._022214-SAA_results_2D_obj6.mat
- CaulkAW_FileS1/0d/SAA/022214-SAA.mat
- __MACOSX/CaulkAW_FileS1/0d/SAA/._022214-SAA.mat
- CaulkAW_FileS1/0d/SAA/Apoe+ANGII_0d_SAA_FIT_FINAL.mat
- __MACOSX/CaulkAW_FileS1/0d/SAA/._Apoe+ANGII_0d_SAA_FIT_FINAL.mat
- CaulkAW_FileS1/0d/SAA/020914-SAA1_results_2D_obj6.mat
- __MACOSX/CaulkAW_FileS1/0d/SAA/._020914-SAA1_results_2D_obj6.mat
- CaulkAW_FileS1/0d/SAA/Apoe+ANGII_0d_SAA_FIT_FINAL_results_2D_obj6.mat
- __MACOSX/CaulkAW_FileS1/0d/SAA/._Apoe+ANGII_0d_SAA_FIT_FINAL_results_2D_obj6.mat
- CaulkAW_FileS1/0d/SAA/011314-SAA_results_2D_obj6.mat
- __MACOSX/CaulkAW_FileS1/0d/SAA/._011314-SAA_results_2D_obj6.mat
- CaulkAW_FileS1/0d/SAA/020914-SAA2_results_2D_obj6.mat
- __MACOSX/CaulkAW_FileS1/0d/SAA/._020914-SAA2_results_2D_obj6.mat
- CaulkAW_FileS1/0d/SAA/SAA_C62-1_day0.mat
- __MACOSX/CaulkAW_FileS1/0d/SAA/._SAA_C62-1_day0.mat
- CaulkAW_FileS1/0d/SAA/042714-SAA_results_2D_obj6.mat
- __MACOSX/CaulkAW_FileS1/0d/SAA/._042714-SAA_results_2D_obj6.mat
- __MACOSX/CaulkAW_FileS1/0d/._SAA
- CaulkAW_FileS1/0d/ATA/
- CaulkAW_FileS1/0d/ATA/120614-ATA2.mat
- __MACOSX/CaulkAW_FileS1/0d/ATA/
- __MACOSX/CaulkAW_FileS1/0d/ATA/._120614-ATA2.mat
- CaulkAW_FileS1/0d/ATA/042714-ATA_results_2D_obj6.mat
- __MACOSX/CaulkAW_FileS1/0d/ATA/._042714-ATA_results_2D_obj6.mat
- CaulkAW_FileS1/0d/ATA/ATA_C31-2_day0.mat
- __MACOSX/CaulkAW_FileS1/0d/ATA/._ATA_C31-2_day0.mat
- CaulkAW_FileS1/0d/ATA/Apoe+ANGII_0d_ATA_FIT_FINAL.mat
- __MACOSX/CaulkAW_FileS1/0d/ATA/._Apoe+ANGII_0d_ATA_FIT_FINAL.mat
- CaulkAW_FileS1/0d/ATA/ATA_C62-1_day0.mat
- __MACOSX/CaulkAW_FileS1/0d/ATA/._ATA_C62-1_day0.mat
- CaulkAW_FileS1/0d/ATA/020914-ATA2_results_2D_obj6.mat
- __MACOSX/CaulkAW_FileS1/0d/ATA/._020914-ATA2_results_2D_obj6.mat
- CaulkAW_FileS1/0d/ATA/040314-ATA.mat
- __MACOSX/CaulkAW_FileS1/0d/ATA/._040314-ATA.mat
- CaulkAW_FileS1/0d/ATA/040314-ATA_results_2D_obj6.mat
- __MACOSX/CaulkAW_FileS1/0d/ATA/._040314-ATA_results_2D_obj6.mat
- CaulkAW_FileS1/0d/ATA/111414-ATA.mat
- __MACOSX/CaulkAW_FileS1/0d/ATA/._111414-ATA.mat
- CaulkAW_FileS1/0d/ATA/120614-ATA2_results_2D_obj6.mat
- __MACOSX/CaulkAW_FileS1/0d/ATA/._120614-ATA2_results_2D_obj6.mat
- CaulkAW_FileS1/0d/ATA/020914-ATA2.mat
- __MACOSX/CaulkAW_FileS1/0d/ATA/._020914-ATA2.mat
- CaulkAW_FileS1/0d/ATA/042714-ATA.mat
- __MACOSX/CaulkAW_FileS1/0d/ATA/._042714-ATA.mat
- CaulkAW_FileS1/0d/ATA/111414-ATA_results_2D_obj6.mat
- __MACOSX/CaulkAW_FileS1/0d/ATA/._111414-ATA_results_2D_obj6.mat
- CaulkAW_FileS1/0d/ATA/Apoe+ANGII_0d_ATA_FIT_FINAL_results_2D_obj6.mat
- __MACOSX/CaulkAW_FileS1/0d/ATA/._Apoe+ANGII_0d_ATA_FIT_FINAL_results_2D_obj6.mat
- __MACOSX/CaulkAW_FileS1/0d/._ATA
- __MACOSX/CaulkAW_FileS1/._0d
- CaulkAW_FileS1/plsPlots_clean.m
- __MACOSX/CaulkAW_FileS1/._plsPlots_clean.m
- CaulkAW_FileS1/tight_subplot.m
- __MACOSX/CaulkAW_FileS1/._tight_subplot.m
- CaulkAW_FileS1/shufflematrix.m
- __MACOSX/CaulkAW_FileS1/._shufflematrix.m
- CaulkAW_FileS1/KAJ_SciSig.mat
- __MACOSX/CaulkAW_FileS1/._KAJ_SciSig.mat
- CaulkAW_FileS1/herrorbar.m
- __MACOSX/CaulkAW_FileS1/._herrorbar.m
- CaulkAW_FileS1/runKJpls_clean.m
- __MACOSX/CaulkAW_FileS1/._runKJpls_clean.m
- CaulkAW_FileS1/7d/
- CaulkAW_FileS1/7d/DTA/
- CaulkAW_FileS1/7d/DTA/Apoe+ANGII_7d_PTA_FIT_FINAL_results_2D_obj6.mat
- __MACOSX/CaulkAW_FileS1/7d/
- __MACOSX/CaulkAW_FileS1/7d/DTA/
- __MACOSX/CaulkAW_FileS1/7d/DTA/._Apoe+ANGII_7d_PTA_FIT_FINAL_results_2D_obj6.mat
- CaulkAW_FileS1/7d/DTA/022714-PTA.mat
- __MACOSX/CaulkAW_FileS1/7d/DTA/._022714-PTA.mat
- CaulkAW_FileS1/7d/DTA/011814-PTA.mat
- __MACOSX/CaulkAW_FileS1/7d/DTA/._011814-PTA.mat
- CaulkAW_FileS1/7d/DTA/Apoe+ANGII_7d_PTA_FIT_FINAL.mat
- __MACOSX/CaulkAW_FileS1/7d/DTA/._Apoe+ANGII_7d_PTA_FIT_FINAL.mat
- CaulkAW_FileS1/7d/DTA/122115-PTA1.mat
- __MACOSX/CaulkAW_FileS1/7d/DTA/._122115-PTA1.mat
- CaulkAW_FileS1/7d/DTA/122115-PTA2.mat
- __MACOSX/CaulkAW_FileS1/7d/DTA/._122115-PTA2.mat
- CaulkAW_FileS1/7d/DTA/011814-PTA2.mat
- __MACOSX/CaulkAW_FileS1/7d/DTA/._011814-PTA2.mat
- CaulkAW_FileS1/7d/DTA/011814-PTA_results_2D_obj6.mat
- __MACOSX/CaulkAW_FileS1/7d/DTA/._011814-PTA_results_2D_obj6.mat
- CaulkAW_FileS1/7d/DTA/122115-PTA1_results_2D_obj6.mat
- __MACOSX/CaulkAW_FileS1/7d/DTA/._122115-PTA1_results_2D_obj6.mat
- CaulkAW_FileS1/7d/DTA/122115-PTA2_results_2D_obj6.mat
- __MACOSX/CaulkAW_FileS1/7d/DTA/._122115-PTA2_results_2D_obj6.mat
- CaulkAW_FileS1/7d/DTA/011814-PTA2_results_2D_obj6.mat
- __MACOSX/CaulkAW_FileS1/7d/DTA/._011814-PTA2_results_2D_obj6.mat
- CaulkAW_FileS1/7d/DTA/022714-PTA_results_2D_obj6.mat
- __MACOSX/CaulkAW_FileS1/7d/DTA/._022714-PTA_results_2D_obj6.mat
- __MACOSX/CaulkAW_FileS1/7d/._DTA
- CaulkAW_FileS1/7d/IAA/
- CaulkAW_FileS1/7d/IAA/122115-IAA2.mat
- __MACOSX/CaulkAW_FileS1/7d/IAA/
- __MACOSX/CaulkAW_FileS1/7d/IAA/._122115-IAA2.mat
- CaulkAW_FileS1/7d/IAA/122115-IAA3.mat
- __MACOSX/CaulkAW_FileS1/7d/IAA/._122115-IAA3.mat
- CaulkAW_FileS1/7d/IAA/122115-IAA1.mat
- __MACOSX/CaulkAW_FileS1/7d/IAA/._122115-IAA1.mat
- CaulkAW_FileS1/7d/IAA/122115-IAA2_results_2D_obj6.mat
- __MACOSX/CaulkAW_FileS1/7d/IAA/._122115-IAA2_results_2D_obj6.mat
- CaulkAW_FileS1/7d/IAA/Apoe+ANGII_7d_IAA_FIT_FINAL.mat
- __MACOSX/CaulkAW_FileS1/7d/IAA/._Apoe+ANGII_7d_IAA_FIT_FINAL.mat
- CaulkAW_FileS1/7d/IAA/122115-IAA3_results_2D_obj6.mat
- __MACOSX/CaulkAW_FileS1/7d/IAA/._122115-IAA3_results_2D_obj6.mat
- CaulkAW_FileS1/7d/IAA/022614-IAA_results_2D_obj6.mat
- __MACOSX/CaulkAW_FileS1/7d/IAA/._022614-IAA_results_2D_obj6.mat
- CaulkAW_FileS1/7d/IAA/122115-IAA1_results_2D_obj6.mat
- __MACOSX/CaulkAW_FileS1/7d/IAA/._122115-IAA1_results_2D_obj6.mat
- CaulkAW_FileS1/7d/IAA/Apoe+ANGII_7d_IAA_FIT_FINAL_results_2D_obj6.mat
- __MACOSX/CaulkAW_FileS1/7d/IAA/._Apoe+ANGII_7d_IAA_FIT_FINAL_results_2D_obj6.mat
- CaulkAW_FileS1/7d/IAA/022614-IAA.mat
- __MACOSX/CaulkAW_FileS1/7d/IAA/._022614-IAA.mat
- CaulkAW_FileS1/7d/IAA/030614-IAA.mat
- __MACOSX/CaulkAW_FileS1/7d/IAA/._030614-IAA.mat
- CaulkAW_FileS1/7d/IAA/030614-IAA_results_2D_obj6.mat
- __MACOSX/CaulkAW_FileS1/7d/IAA/._030614-IAA_results_2D_obj6.mat
- __MACOSX/CaulkAW_FileS1/7d/._IAA
- CaulkAW_FileS1/7d/SAA/
- CaulkAW_FileS1/7d/SAA/022714-SAA_results_2D_obj6.mat
- __MACOSX/CaulkAW_FileS1/7d/SAA/
- __MACOSX/CaulkAW_FileS1/7d/SAA/._022714-SAA_results_2D_obj6.mat
- CaulkAW_FileS1/7d/SAA/Apoe+ANGII_7d_SAA_FIT_FINAL.mat
- __MACOSX/CaulkAW_FileS1/7d/SAA/._Apoe+ANGII_7d_SAA_FIT_FINAL.mat
- CaulkAW_FileS1/7d/SAA/022714-SAA.mat
- __MACOSX/CaulkAW_FileS1/7d/SAA/._022714-SAA.mat
- CaulkAW_FileS1/7d/SAA/011814-SAA_results_2D_obj6.mat
- __MACOSX/CaulkAW_FileS1/7d/SAA/._011814-SAA_results_2D_obj6.mat
- CaulkAW_FileS1/7d/SAA/122215-SAA1_results_2D_obj6.mat
- __MACOSX/CaulkAW_FileS1/7d/SAA/._122215-SAA1_results_2D_obj6.mat
- CaulkAW_FileS1/7d/SAA/011814-SAA.mat
- __MACOSX/CaulkAW_FileS1/7d/SAA/._011814-SAA.mat
- CaulkAW_FileS1/7d/SAA/050314-SAA.mat
- __MACOSX/CaulkAW_FileS1/7d/SAA/._050314-SAA.mat
- CaulkAW_FileS1/7d/SAA/Apoe+ANGII_7d_SAA_FIT_FINAL_results_2D_obj6.mat
- __MACOSX/CaulkAW_FileS1/7d/SAA/._Apoe+ANGII_7d_SAA_FIT_FINAL_results_2D_obj6.mat
- CaulkAW_FileS1/7d/SAA/122215-SAA1.mat
- __MACOSX/CaulkAW_FileS1/7d/SAA/._122215-SAA1.mat
- CaulkAW_FileS1/7d/SAA/050314-SAA_results_2D_obj6.mat
- __MACOSX/CaulkAW_FileS1/7d/SAA/._050314-SAA_results_2D_obj6.mat
- __MACOSX/CaulkAW_FileS1/7d/._SAA
- CaulkAW_FileS1/7d/ATA/
- CaulkAW_FileS1/7d/ATA/030714-ATA.mat
- __MACOSX/CaulkAW_FileS1/7d/ATA/
- __MACOSX/CaulkAW_FileS1/7d/ATA/._030714-ATA.mat
- CaulkAW_FileS1/7d/ATA/041415-ATA1.mat
- __MACOSX/CaulkAW_FileS1/7d/ATA/._041415-ATA1.mat
- CaulkAW_FileS1/7d/ATA/050314-ATA_results_2D_obj6.mat
- __MACOSX/CaulkAW_FileS1/7d/ATA/._050314-ATA_results_2D_obj6.mat
- CaulkAW_FileS1/7d/ATA/122115-ATA1_results_2D_obj6.mat
- __MACOSX/CaulkAW_FileS1/7d/ATA/._122115-ATA1_results_2D_obj6.mat
- CaulkAW_FileS1/7d/ATA/122115-ATA2_results_2D_obj6.mat
- __MACOSX/CaulkAW_FileS1/7d/ATA/._122115-ATA2_results_2D_obj6.mat
- CaulkAW_FileS1/7d/ATA/030714-ATA_results_2D_obj6.mat
- __MACOSX/CaulkAW_FileS1/7d/ATA/._030714-ATA_results_2D_obj6.mat
- CaulkAW_FileS1/7d/ATA/041415-ATA1_results_2D_obj6.mat
- __MACOSX/CaulkAW_FileS1/7d/ATA/._041415-ATA1_results_2D_obj6.mat
- CaulkAW_FileS1/7d/ATA/Apoe+ANGII_7d_ATA_FIT_FINAL_results_2D_obj6.mat
- __MACOSX/CaulkAW_FileS1/7d/ATA/._Apoe+ANGII_7d_ATA_FIT_FINAL_results_2D_obj6.mat
- CaulkAW_FileS1/7d/ATA/Apoe+ANGII_7d_ATA_FIT_FINAL.mat
- __MACOSX/CaulkAW_FileS1/7d/ATA/._Apoe+ANGII_7d_ATA_FIT_FINAL.mat
- CaulkAW_FileS1/7d/ATA/122115-ATA2.mat
- __MACOSX/CaulkAW_FileS1/7d/ATA/._122115-ATA2.mat
- CaulkAW_FileS1/7d/ATA/122115-ATA1.mat
- __MACOSX/CaulkAW_FileS1/7d/ATA/._122115-ATA1.mat
- CaulkAW_FileS1/7d/ATA/050314-ATA.mat
- __MACOSX/CaulkAW_FileS1/7d/ATA/._050314-ATA.mat
- __MACOSX/CaulkAW_FileS1/7d/._ATA
- __MACOSX/CaulkAW_FileS1/._7d
- CaulkAW_FileS1/4d/
- CaulkAW_FileS1/4d/DTA/
- CaulkAW_FileS1/4d/DTA/Apoe+ANGII_4d_PTA_FIT_FINAL.mat
- __MACOSX/CaulkAW_FileS1/4d/
- __MACOSX/CaulkAW_FileS1/4d/DTA/
- __MACOSX/CaulkAW_FileS1/4d/DTA/._Apoe+ANGII_4d_PTA_FIT_FINAL.mat
- CaulkAW_FileS1/4d/DTA/041514-PTA.mat
- __MACOSX/CaulkAW_FileS1/4d/DTA/._041514-PTA.mat
- CaulkAW_FileS1/4d/DTA/DTA_C58-1_day4.mat
- __MACOSX/CaulkAW_FileS1/4d/DTA/._DTA_C58-1_day4.mat
- CaulkAW_FileS1/4d/DTA/112014-PTA.mat
- __MACOSX/CaulkAW_FileS1/4d/DTA/._112014-PTA.mat
- CaulkAW_FileS1/4d/DTA/041414-PTA_results_2D_obj6.mat
- __MACOSX/CaulkAW_FileS1/4d/DTA/._041414-PTA_results_2D_obj6.mat
- CaulkAW_FileS1/4d/DTA/041414-PTA.mat
- __MACOSX/CaulkAW_FileS1/4d/DTA/._041414-PTA.mat
- CaulkAW_FileS1/4d/DTA/011614-PTA_results_2D_obj6.mat
- __MACOSX/CaulkAW_FileS1/4d/DTA/._011614-PTA_results_2D_obj6.mat
- CaulkAW_FileS1/4d/DTA/050114-PTA_results_2D_obj6.mat
- __MACOSX/CaulkAW_FileS1/4d/DTA/._050114-PTA_results_2D_obj6.mat
- CaulkAW_FileS1/4d/DTA/050114-PTA2.mat
- __MACOSX/CaulkAW_FileS1/4d/DTA/._050114-PTA2.mat
- CaulkAW_FileS1/4d/DTA/111914-PTA1_results_2D_obj6.mat
- __MACOSX/CaulkAW_FileS1/4d/DTA/._111914-PTA1_results_2D_obj6.mat
- CaulkAW_FileS1/4d/DTA/DTA_C58-2_day4.mat
- __MACOSX/CaulkAW_FileS1/4d/DTA/._DTA_C58-2_day4.mat
- CaulkAW_FileS1/4d/DTA/050114-PTA2_results_2D_obj6.mat
- __MACOSX/CaulkAW_FileS1/4d/DTA/._050114-PTA2_results_2D_obj6.mat
- CaulkAW_FileS1/4d/DTA/050114-PTA.mat
- __MACOSX/CaulkAW_FileS1/4d/DTA/._050114-PTA.mat
- CaulkAW_FileS1/4d/DTA/041514-PTA_results_2D_obj6.mat
- __MACOSX/CaulkAW_FileS1/4d/DTA/._041514-PTA_results_2D_obj6.mat
- CaulkAW_FileS1/4d/DTA/Apoe+ANGII_4d_PTA_FIT_FINAL_results_2D_obj6.mat
- __MACOSX/CaulkAW_FileS1/4d/DTA/._Apoe+ANGII_4d_PTA_FIT_FINAL_results_2D_obj6.mat
- CaulkAW_FileS1/4d/DTA/111914-PTA1.mat
- __MACOSX/CaulkAW_FileS1/4d/DTA/._111914-PTA1.mat
- CaulkAW_FileS1/4d/DTA/112014-PTA_results_2D_obj6.mat
- __MACOSX/CaulkAW_FileS1/4d/DTA/._112014-PTA_results_2D_obj6.mat
- CaulkAW_FileS1/4d/DTA/011614-PTA.mat
- __MACOSX/CaulkAW_FileS1/4d/DTA/._011614-PTA.mat
- __MACOSX/CaulkAW_FileS1/4d/._DTA
- CaulkAW_FileS1/4d/IAA/
- CaulkAW_FileS1/4d/IAA/050114-IAA2.mat
- __MACOSX/CaulkAW_FileS1/4d/IAA/
- __MACOSX/CaulkAW_FileS1/4d/IAA/._050114-IAA2.mat
- CaulkAW_FileS1/4d/IAA/050114-IAA_results_2D_obj6.mat
- __MACOSX/CaulkAW_FileS1/4d/IAA/._050114-IAA_results_2D_obj6.mat
[truncated: 680 more entries]
