# Supplementary material for: Robust latent-variable interpretation of in vivo regression models by nested resampling
Source: Sci Rep. 2019 Dec 23;9:19671. doi: 10.1038/s41598-019-55796-2 (PMC6928252; doi:10.1038/s41598-019-55796-2)
Supplement: Supplementary file 2 — Supplementary File S1 [file 41598_2019_55796_MOESM2_ESM.zip › CaulkAW_FileS1/shufflematrix.m]

function sMx = shufflematrix(X)
% sufflematrix randomizes the rows and columns in a matrix

linX=reshape(X,size(X,1)*size(X,2),1);
shuffleindex=randperm(size(X,1)*size(X,2),size(X,1)*size(X,2));
shuflinX=linX(shuffleindex);
sMx=reshape(shuflinX,size(X,1),size(X,2));
