# Supplementary material for: Robust latent-variable interpretation of in vivo regression models by nested resampling
Source: Sci Rep. 2019 Dec 23;9:19671. doi: 10.1038/s41598-019-55796-2 (PMC6928252; doi:10.1038/s41598-019-55796-2)
Supplement: Supplementary file 2 — Supplementary File S1 [file 41598_2019_55796_MOESM2_ESM.zip › CaulkAW_FileS1/runKJpls_clean.m]

%Run PLS on Chitforoushzadeh et al., 2016
%Alex Caulk
%Yale University
%February 2018

clear
close all
clc

%--------------------------------------------------------------------------
%Data ordered in structure KJtnfegf with fields "avg_exclude" and "ind_exclude".
%These data are input data for the model taken from Janes et al., 2006 with
%appropriate replicate exclusions (all raw data contained in field "ind")
%and repurposed in Chitforoushzadeh et al., 2016. KJclick is a structure with
%fields "avg" and "ind" containing output data. Individual replicates
%contain mircoarray data for a single mouse. During resampling, data are
%not re-clustered, but rather genes are binned according to the clusters
%defined by the average data (e.g., gene "XYZ" is assigned to cluster 1
%regardless of which replicate is resampled). Resampled clusters are then
%standardized and incorporated into the model.
%--------------------------------------------------------------------------

path = cd;
%Check Mac vs. PC for file loading and directory switching
if contains(path,'\')
    OS = '\';
else
    OS = '/';
end

load('KAJ_SciSig.mat')

expGroup = {'Control','TNFhigh','EGFhigh','TNF-EGFhigh','Inshigh','TNF-Inshigh','TNF-EGFlow','TNF-Inslow','TNFlow'};
times = {'0h','5m','15m','30m','1h','1.5h','2h','4h','8h','12h','16h','20h','24h'};
time_val = [0 5/60 0.25 0.5 1 1.5 2 4 8 12 16 20 24]; %hours
vars = {'ERK','Akt','JNK1','IKK','MK2','pMEK','pAkt_{WB}','pFKHR','pIRS1_{636}','pIRS1_{896}','proC8','clvC8','proC3','pEGFR','tEGFR','ptEGFR','pAkt_{Ab}','tAkt','ptAkt','c1','c2','c3','c4','c5','c6','c7','c8','c9'};
var_units = {'-','-','-','-','-','-','-','-','-','-','-','-','-','-','-','-','-','-','-','-','-','-','-','-','-','-','-','-'};

cd(strcat(path,OS,'nway320 exchange'))

%Cluster mean data from microarray
zmean = zeros(9,9,13);
for cl = 1:9
    clear zclust dat l zprobe
    dat = eval(strcat('KJclick.avg.clust',num2str(cl)));
    l = size(dat,2);
    zclust = zeros(9,l,3);
    for j = 1:l
        zprobe = zscore(reshape(squeeze(dat(:,j,:)),1,27));
        zclust(:,j,:) = reshape(zprobe,9,3);
    end
    zmean(:,cl,[8 9 11]) = mean(zclust,2);
end

cd(path)

KJ_data = [KJtnfegf.avg_exclude zmean];

%--------------------------------------------------------------------------
%Select mode of evaluation (e.g., randomization, bootstrapping,
%jackknifing) and select data to include in model. Note that default
%settings correlate to those used in publication.
%--------------------------------------------------------------------------

nullPLS = questdlg('Calculate null-PLS model?','Null...','Yes','No','No');
if strcmp(nullPLS,'No')
    paired = questdlg('Paired or unpaired sampling?','Paired...','Paired','Unpaired','None','Unpaired');
    if strcmp(paired,'Paired')
        error('Paired analysis not available for Chitforoushzadeh et al., 2016')
    elseif strcmp(paired,'Unpaired')
        numsims = inputdlg('Enter number of simulations for sampling','Simulation number',[1 35],{'500'});
        numsims = str2num(numsims{1});
        selpar = 'Random';
        jk = questdlg('Sampling Method?','Sampling...','Jackknife','Bootstrap','Bootstrap');
        
        bio_samp_size = [6 3 3 3 3 3 3 3 3 3 3 3 3;
                         6 3 3 3 3 3 3 3 3 3 3 3 3;
                         6 3 3 3 3 3 3 3 3 3 3 3 3;
                         6 3 3 3 3 3 3 3 3 3 3 3 3;
                         6 3 3 3 3 3 3 3 3 3 3 3 3;
                         6 3 3 3 3 3 3 3 3 3 3 3 3;
                         6 3 3 3 3 3 3 3 3 3 3 3 3;
                         6 3 3 3 3 3 3 3 3 3 3 3 3;
                         6 3 3 3 3 3 3 3 3 3 3 3 3];
        %Identify replicates that need to be excluded
        bio_samp_exclude = zeros(9,19,13);
        bio_samp_exclude(1,1,1) = 1;
        bio_samp_exclude(4,2,1) = 6;
        bio_samp_exclude(8,4,1) = 5;
        bio_samp_exclude(1,6,6) = 1; 
        bio_samp_exclude(1,7,5) = 1;
        bio_samp_exclude(1,8,11) = 1;
        bio_samp_exclude(1,10,11) = 1;
        bio_samp_exclude(3,10,11) = 1;
        bio_samp_exclude(1,11,5) = 1;
        bio_samp_exclude(7,14,11) = 3;
        bio_samp_exclude(2,15,1) = 2;
        bio_samp_exclude(7,15,11) = 3;
        bio_samp_exclude(2,16,1) = 2;
        bio_samp_exclude(7,16,11) = 3;
        bio_samp_exclude(2,17,1) = 2;
        bio_samp_exclude(7,17,11) = 3;
        bio_samp_exclude(2,18,1) = 2;
        bio_samp_exclude(7,18,11) = 3;
        bio_samp_exclude(2,19,1) = 2;
        bio_samp_exclude(7,19,11) = 3;
        mech_samp_size = 2*ones(9,3);
                         
    else
        selpar = '';
        numsims = 1;
        jk = '';
    end
else
    paired = '';
    selpar = '';
    jk = '';
    numsims = inputdlg('Enter number of simulations for null model','Simulation number',[1 35],{'500'});
    numsims = str2num(numsims{1});
end

%Parameters definining normalization (i.e., mean centering and variance
%scaling). 1 = True, 0 = False.
meanctr = [0 0 0]; %no centering (all normalized in preprocessing to time 0)
scalemechdata = [0 1 1]; %mode 2+3 scaling

%Select groups, variables, and times to include in the data sets. If "def"
%equals 'Yes', then manual selection can be skipped, but default settings
%need to be predetermined in "if" statement.
def = questdlg('Choose default data arrangement settings?','Data arrangement...','Yes','No','Yes');

if strcmp(def,'Yes')
    groupChoice = 1:9;
    varX_choice = 1:19;
    varY_choice = 20:28;
    Xtime_choice = 1:13;
    if strcmp(nullPLS,'Yes')
        Ytime_choice = [8 9 11];
    else
        if ~strcmp(paired,'Paired')
            Ytime_choice = [8 9 11]; %unpaired random sampling or mean
        else
            Ytime_choice = [8 9 11]; %paired random sampling
        end
    end
else
    %--------------------------------------------------------------------------
    %Choose experimental condition to evaluate to set i indices
    %--------------------------------------------------------------------------

    groupChoice = listdlg('PromptString','Select Conditions to Include in Evaluation','SelectionMode','multiple','ListString',expGroup);

    %--------------------------------------------------------------------------
    %Choose data for X matrix to set j indices of X
    %--------------------------------------------------------------------------

    varX_choice = listdlg('PromptString','Select Variables for X Matrix','SelectionMode','multiple','ListString',vars);

    %--------------------------------------------------------------------------
    %Choose data for Y matrix to set j indices of Y
    %--------------------------------------------------------------------------

    vars_leftover = vars;
    ids = 1:length(vars);
    vars_leftover(varX_choice) = []; %Remove choices for X to avoid repeat data in X and Y matrices
    ids(varX_choice) = [];
    varY_choice = listdlg('PromptString','Select Variables for Y Matrix','SelectionMode','multiple','ListString',vars_leftover);
    varY_choice = ids(varY_choice);

    %--------------------------------------------------------------------------
    %Choose X and Y time points for evaluation to set k indices
    %--------------------------------------------------------------------------

    Xtime_choice = listdlg('PromptString','Select Times to Evaluate in X Matrix','SelectionMode','multiple','ListString',times);
    sametime = questdlg('Same X and Y time points?','Time points...','Yes','No','Yes');
    if strcmp(sametime,'Yes')
        Ytime_choice = Xtime_choice;
    else
        Ytime_choice = listdlg('PromptString','Select Times to Evaluate in Y Matrix','SelectionMode','multiple','ListString',times);
    end
end

mrk_col = jet(length(Ytime_choice));

%--------------------------------------------------------------------------
% Preprocess selected data
%
% Note: The order of modes 2 and 3 matters for normalization! If
% variance scaling modes 2 and 3, the code will first normalize all data
% within mode 2 (e.g., make variance = 1 for all conditions and time points
% within a single variable) and will then normalize all data within mode 3.
% Therefore, some data gets variance scaled twice, and it matters which
% happens first. The data and code were originally set up (and named) for 
% variables in mode 2 and time points in mode 3. To match Chitforoushzadeh
% et al., 2016, modes 2 and 3 are permuted before and after normalization such
% that normalization is effectively performed with conditions in mode 1,
% time points in mode 2, and variables in mode 3.
%--------------------------------------------------------------------------

cd(strcat(path,OS,'nway320 exchange'))

X = KJ_data(groupChoice,varX_choice,Xtime_choice);
Y = KJ_data(groupChoice,varY_choice,Ytime_choice);

X0 = KJ_data(groupChoice,varX_choice,1);
Y0 = KJ_data(groupChoice,varY_choice,1);

%If some preprocessing other than mean centering or variance scaling is
%necessary, execute it here.
for i = 1:length(groupChoice)
    for j = 1:size(X,2)
        Xpre(i,j,:) = X(i,j,:);
    end
    for j = 1:size(Y,2)
        Ypre(i,j,:) = Y(i,j,:);
    end
end

%Permute modes 2 and 3 and normalize X and Y data according to parameters 
%set for centering and scaling
[X_norm,mX,sX]=nprocess(permute(Xpre,[1 3 2]), meanctr, scalemechdata);
[Y_norm,mY,sY]=nprocess(permute(Ypre,[1 3 2]), meanctr, scalemechdata);

%Return data to original configuration to fit coding setup
X_norm = permute(X_norm,[1 3 2]);
Y_norm = permute(Y_norm,[1 3 2]);
mX_temp = mX(2); sX_temp = sX(2); mY_temp = mY(2); sY_temp = sY(2);
mX(2) = mX(3); mX(3) = mX_temp;
sX(2) = sX(3); sX(3) = sX_temp;
mY(2) = mY(3); mY(3) = mY_temp;
sY(2) = sY(3); sY(3) = sY_temp;
cd(path)

%--------------------------------------------------------------------------
%Run PLS regression on preprocessed data
%--------------------------------------------------------------------------
cd(strcat(path,OS,'nway320 exchange'))

numsamps=length(groupChoice);
numtimepts=length(Ytime_choice);
numvars=length(varY_choice);
numXvars=length(varX_choice);

%Run initial PLSR model that identifies latent variable with min RMSE
[Results_Temp] = ncrossreg2(X_norm,Y_norm,10,any(meanctr==1));
RMSE_diff = Results_Temp.RMSEP(2:10) - Results_Temp.RMSEP(1:9);
fac = find(RMSE_diff>=0,1,'first');
if isempty(fac)
    fac = 10;
end
numcomp = fac;

[Xfactors,Yfactors,Core,B,ypred,ssx,ssy] = npls(X_norm,Y_norm,fac,1); %Genereate PLS model with correct number LVs        
[ycalpred,T,ssxP,Xres] = npred(X_norm,fac,Xfactors,Yfactors,Core,B,0); %Predict Y data from X data and PLS model
if ndims(X_norm) > 2
    ycalpred = reshape(ycalpred,numsamps,numvars,numtimepts);  %model calibration performance
end
calibrated = nprocess(ycalpred,meanctr,scalemechdata, ...
    mY,sY,-1); %"Un-center" and "un-scale" calibrated data
[Results, Model] = ncrossreg(X_norm,Y_norm,fac,any(meanctr==1));
xvalypred_pre = shiftdim(Results.ypred(fac,:,:,:),1);
xvalypred = nprocess(shiftdim(Results.ypred(fac,:,:,:),1), ...
    meanctr,scalemechdata,mY,sY,-1);  %model cross-validated predictions
Xsc = Xfactors{1};
Xwj = Xfactors{2};
Xwk = Xfactors{3};
for j = 1:numsamps
    for i = 1:numXvars
        for k = 1:length(Xtime_choice)
            xcal(j,i,k) = sum(Xsc(j,:).*Xwj(i,:).*Xwk(k,:));
        end
    end
end
xcalibrated = nprocess(xcal,meanctr,scalemechdata, ...
    mX,sX,-1);

%If any preprocessing other than mean centering and variance scaling was
%performed, it needs to be accounted for here (e.g., if you subtracted time
%0 values, they need to be added back here).
for i = 1:length(groupChoice)
    for j = 1:size(Y,2)
        xvalypred(i,j,:) = xvalypred(i,j,:);
        calibrated(i,j,:) = calibrated(i,j,:);
    end
    
    for j = 1:size(X,2)
        xcalibrated(i,j,:) = xcalibrated(i,j,:);
    end
end

%Calculate correlation coefficients for raw (i.e., measured) and normalized
%data and cross-validated predictions. Note: data can be perfectly 
%correlated (R = 1) and still have poor RMSE, so this is not the only 
%metric for performance!
all_pred_data = reshape(xvalypred,1,prod(size(xvalypred)));
all_pred_pre_data = reshape(xvalypred_pre,1,prod(size(xvalypred_pre)));
all_cal_data = reshape(calibrated,1,prod(size(calibrated)));
all_Y_data = reshape(Y,1,prod(size(Y)));
all_Y_pre_data = reshape(Y_norm,1,prod(size(Y_norm)));

%Linear regression for predicted data
R = corr(all_pred_data',all_Y_data','Type','Pearson');
rho = corr(all_pred_data',all_Y_data','Type','Spearman');

Rpre = corr(all_pred_pre_data',all_Y_pre_data','Type','Pearson');
rhopre = corr(all_pred_pre_data',all_Y_pre_data','Type','Spearman');

cd(path)

%--------------------------------------------------------------------------
%Calculate a null Tri-PLS model
%
%The null-PLS model utilizes randomization of data within modes 2 and 3 for
%a given group in mode 1 in order to determine statistical significance of
%parameters.
%--------------------------------------------------------------------------

if strcmp(nullPLS,'Yes')
    for idx=1:numsims
        %shuffling is only done across signals and time points
        for i = 1:length(groupChoice)
            X_norm_shuff(i,:,:) = shufflematrix(reshape(Xpre(i,:,:),size(Xpre,2),size(Xpre,3)));
            Y_norm_shuff(i,:,:) = shufflematrix(reshape(Ypre(i,:,:),size(Ypre,2),size(Ypre,3)));
        end

        cd(strcat(path,OS,'nway320 exchange'))
        
        %Normalize data with permuted modes 2 and 3
        [Xnull,mX,sX]=nprocess(permute(X_norm_shuff,[1 3 2]), meanctr, scalemechdata);
        [Ynull,mY,sY]=nprocess(permute(Y_norm_shuff,[1 3 2]), meanctr, scalemechdata);

        %Return data to original configuration to fit coding setup
        Xnull = permute(Xnull,[1 3 2]);
        Ynull = permute(Ynull,[1 3 2]);
        mX_temp = mX(2); sX_temp = sX(2); mY_temp = mY(2); sY_temp = sY(2);
        mX(2) = mX(3); mX(3) = mX_temp;
        sX(2) = sX(3); sX(3) = sX_temp;
        mY(2) = mY(3); mY(3) = mY_temp;
        sY(2) = sY(3); sY(3) = sY_temp;

        %Generate model
        [XNfactors,YNfactors,Core,Bnull,ypred,ssxN,ssyN] = npls(Xnull,Ynull,numcomp,NaN);

        cd(path)

        %Collect scores and weights into individual matrices
        shuff_X_scores(idx,:,:) = XNfactors{1};
        shuff_Xvar_weights(idx,:,:)=XNfactors{2};
        shuff_Xtime_weights(idx,:,:)=XNfactors{3};
        shuff_Y_scores(idx,:,:) = YNfactors{1};
        shuff_Yvar_weights(idx,:,:)=YNfactors{2};
        shuff_Ytime_weights(idx,:,:)=YNfactors{3};

        %Check sign conventions between the mean model and the current
        %iteration of the null-PLS model. If signs of groups are opposite,
        %tsign = -1, else tsign = 1;
        for f = 1:fac
            for i = 1:length(groupChoice)
                if Xfactors{1}(i,f)*XNfactors{1}(i,f) < 0
                    tsign(idx,i,f) = -1;
                else
                    tsign(idx,i,f) = 1;
                end
            end

            %If number of flipped signs in a latent variable is greater 
            %than half of the total groups, then assign that latent
            %variable to have signs switched. This ensures uniformity of
            %results when comparing to the mean model.
            if length(find(tsign(idx,:,f)==-1)) > floor(length(groupChoice)/2)
                sign_all(f) = -1;
            else
                sign_all(f) = 1;
            end
        end

        %Switch signs and variable weights of latent variables according to
        % "sign_all". Note that two sets of parameters must have signs
        % flipped (in this case mode 1 and mode 2) in order for the model
        % to remain  mathematically identical.
        for f = 1:fac
            shuff_X_scores(idx,:,f) = sign_all(f)*shuff_X_scores(idx,:,f);
            shuff_Y_scores(idx,:,f) = sign_all(f)*shuff_Y_scores(idx,:,f);
            shuff_Xvar_weights(idx,:,f) = sign_all(f)*shuff_Xvar_weights(idx,:,f);
            shuff_Yvar_weights(idx,:,f) = sign_all(f)*shuff_Yvar_weights(idx,:,f);
        end
    end
end

%--------------------------------------------------------------------------
%Randomly sample individual data sets to generate average model by
%jackknifing or bootstrapping (only if "nullPLS" was not selected).
%--------------------------------------------------------------------------

if ~strcmp(nullPLS,'Yes') && ~strcmp(paired,'None')
    
    KJ_Xsamp = zeros(length(expGroup),19,length(times),numsims);
    KJ_Ysamp = zeros(length(expGroup),9,length(times),numsims);
    
    Xs0 = zeros(length(groupChoice),length(varX_choice),length(Xtime_choice),numsims);
    Ys0 = zeros(length(groupChoice),length(varY_choice),length(Ytime_choice),numsims);
    
    Xs = zeros(length(groupChoice),length(varX_choice),length(Xtime_choice),numsims);
    Ys = zeros(length(groupChoice),length(varY_choice),length(Ytime_choice),numsims);
    
    Xs_norm = zeros(length(groupChoice),length(varX_choice),length(Xtime_choice),numsims);
    Ys_norm = zeros(length(groupChoice),length(varY_choice),length(Ytime_choice),numsims);
    
    bmat = zeros(length(groupChoice),length(Xtime_choice));
    mmat = zeros(length(groupChoice),length(Ytime_choice));

    for ns = 1:numsims
        %Randomly select independent data and assemble array for model generation
        for i = 1:length(expGroup)
            for k = 1:length(times)
                if strcmp(paired,'Paired') && strcmp(selpar,'Random')
                    bmat(i,k) = randi(bio_samp_size(i,k)); %paired random sampling
                else
                    if strcmp(paired,'Unpaired')
                        bmat(i,k) = randi(bio_samp_size(i,k)); %unpaired sampling
                    end
                end
            end
        end
        
        for i = 1:length(expGroup)
            for k = 1:3
                if strcmp(paired,'Paired')
                    mmat(i,k) = bmat(i,k); %paired random or selected sampling
                else
                    mmat(i,k) = randi(2); %unpaired random sampling
                end
            end
        end
        
        for i = 1:length(expGroup)
            for j = 1:19
                for k = 1:length(times)
                    if strcmp(jk,'Bootstrap')
                        KJ_Xsamp(i,j,k,ns) = KJtnfegf.ind(i,j,k,bmat(i,k));
                        while isnan(KJ_Xsamp(i,j,k,ns))
                            KJ_Xsamp(i,j,k,ns) = KJtnfegf.ind(i,j,k,randi(6));
                        end
                    elseif strcmp(jk,'Jackknife')
                        KJ_Xsamp_temp = squeeze(KJtnfegf.ind(i,j,k,:));
                        KJ_Xsamp_temp(bmat(i,k)) = [];
                        KJ_Xsamp(i,j,k,ns) = nanmean(KJ_Xsamp_temp);
                    end
                end
            end
        end

        cd(strcat(path,OS,'nway320 exchange'))
  
        %Cluster resampled data
        for cl = 1:9
            clear zNclust datN l zNprobe
            for i = 1:length(expGroup)
                for k = 1:length(Ytime_choice)
                    if strcmp(jk,'Bootstrap')
                        datN(i,:,k) = eval(strcat('KJclick.ind.clust',num2str(cl),'(i,:,k,mmat(i,k));'));
                    elseif strcmp(jk,'Jackknife')
                        datN_temp = eval(strcat('squeeze(KJclick.ind.clust',num2str(cl),'(i,:,k,1:end ~= mmat(i,k)));'));
                        if ndims(datN_temp) < 3 && any(size(datN_temp) == 1)
                            datN(i,:,k) = datN_temp;
                        else
                            datN(i,:,k) = mean(datN_temp,2);
                        end
                    end
                end
            end
            l = size(dat,2);
            zNclust = zeros(9,l,3);
            for j = 1:l
                zNprobe = zscore(reshape(squeeze(datN(:,j,:)),1,27));
                zNclust(:,j,:) = reshape(zNprobe,9,3);
            end
            KJ_Ysamp(:,cl,[8 9 11],ns) = mean(zNclust,2);
        end
        cd(path)
        
        KJ_sampdata(:,:,:,ns) = [KJ_Xsamp(:,:,:,ns) KJ_Ysamp(:,:,:,ns)];
    end
    
    for ns = 1:numsims    
        for i = 1:length(groupChoice)
            for j = 1:length(varX_choice)
                for k = 1:length(Xtime_choice)
                    Xs(i,j,k,ns) = KJ_sampdata(i,varX_choice(j),Xtime_choice(k),ns);
                end
            end
        end

        for i = 1:length(groupChoice)
            for j = 1:length(varY_choice)
                for k = 1:length(Ytime_choice)
                    Ys(i,j,k,ns) = KJ_sampdata(i,varY_choice(j),Ytime_choice(k),ns);
                end
            end
        end

        cd(strcat(path,OS,'nway320 exchange'))
        Xs0(:,:,1,ns) = Xs(:,:,1,ns);
        Ys0(:,:,1,ns) = Ys(:,:,1,ns);
        %Pretreatment of data prior to centering and scaling
        for i = 1:length(groupChoice)
            for j = 1:length(varX_choice)
                Xspre(i,j,:,ns) = Xs(i,j,:,ns);
            end
            for j = 1:length(varY_choice)
                Yspre(i,j,:,ns) = Ys(i,j,:,ns);
            end
        end
        
        %Centering and scaling of randomly sampled data
        [Xs_norm_temp(:,:,:,ns),mXs,sXs]=nprocess(permute(Xspre(:,:,:,ns),[1 3 2]), meanctr, scalemechdata);
        [Ys_norm_temp(:,:,:,ns),mYs,sYs]=nprocess(permute(Yspre(:,:,:,ns),[1 3 2]), meanctr, scalemechdata);

        Xs_norm(:,:,:,ns) = permute(Xs_norm_temp(:,:,:,ns),[1 3 2]);
        Ys_norm(:,:,:,ns) = permute(Ys_norm_temp(:,:,:,ns),[1 3 2]);
        mXs_temp = mXs(2); sXs_temp = sXs(2); mYs_temp = mYs(2); sYs_temp = sYs(2);
        mXs(2) = mXs(3); mXs(3) = mXs_temp;
        sXs(2) = sXs(3); sXs(3) = sXs_temp;
        mYs(2) = mYs(3); mYs(3) = mYs_temp;
        sYs(2) = sYs(3); sYs(3) = sYs_temp;

        %Model generation with number of LVs used in model of mean data
        [XNfactors,YNfactors,CoreN,BN,ypredN,ssxN,ssyN] = npls(Xs_norm(:,:,:,ns),Ys_norm(:,:,:,ns),numcomp,NaN);
        [ycalpredN,TN,ssxN,XresN] = npred(Xs_norm(:,:,:,ns),fac,XNfactors,YNfactors,CoreN,BN,0);
        if ndims(Xs_norm(:,:,:,ns)) > 2
            ycalpredN = reshape(ycalpredN,numsamps,numvars,numtimepts);  %model calibration performance
        end
        calibratedN = nprocess(ycalpredN,meanctr,scalemechdata, ...
            mYs,sYs,-1);
        [ResultsN(ns), ModelN] = ncrossreg2(Xs_norm(:,:,:,ns),Ys_norm(:,:,:,ns),fac,any(meanctr==1));
        xvalypredN_pre = shiftdim(ResultsN(ns).ypred(fac,:,:,:),1);
        xvalypredN = nprocess(shiftdim(ResultsN(ns).ypred(fac,:,:,:),1), ...
            meanctr,scalemechdata,mYs,sYs,-1);  %model cross-validated predictions
        for i = 1:length(groupChoice)
            for j = 1:length(varY_choice)
                xvalypredN(i,j,:) = xvalypredN(i,j,:);
                calibratedN(i,j,:) = calibratedN(i,j,:);
            end
        end

        xvalypredNs(:,:,:,ns) = xvalypredN;
        xvalypredNs_pre(:,:,:,ns) = xvalypredN_pre;
        calibratedNs(:,:,:,ns) = calibratedN;
        
        RMSE_diff = ResultsN(ns).RMSEP(2:fac) - ResultsN(ns).RMSEP(1:fac-1);
        min_ind = find(RMSE_diff>=0,1,'first');
        if isempty(min_ind)
            min_ind = fac;
        end
        
        %run corrected model with appropriate number of LVs based on
        %minimum value of RMSE
        [XCfactors,YCfactors,CoreC,BC,ypredC,ssxC,ssyC] = npls(Xs_norm(:,:,:,ns),Ys_norm(:,:,:,ns),min_ind,NaN);
        [ycalpredC,TC,ssxC,XresC] = npred(Xs_norm(:,:,:,ns),min_ind,XCfactors,YCfactors,CoreC,BC,0);
        if ndims(Xs_norm(:,:,:,ns)) > 2
            ycalpredC = reshape(ycalpredC,numsamps,numvars,numtimepts);  %model calibration performance
        end
        calibratedC = nprocess(ycalpredC,meanctr,scalemechdata, ...
            mYs,sYs,-1);
        [ResultsC(ns), ModelC] = ncrossreg2(Xs_norm(:,:,:,ns),Ys_norm(:,:,:,ns),min_ind,any(meanctr==1));
        xvalypredC_pre = shiftdim(ResultsC(ns).ypred(min_ind,:,:,:),1);
        xvalypredC = nprocess(shiftdim(ResultsC(ns).ypred(min_ind,:,:,:),1), ...
            meanctr,scalemechdata,mYs,sYs,-1);  %model cross-validated predictions
        for i = 1:length(groupChoice)
            for j = 1:length(varY_choice)
                xvalypredC(i,j,:) = xvalypredC(i,j,:);
                calibratedC(i,j,:) = calibratedC(i,j,:);
            end
        end

        xvalypredCs(:,:,:,ns) = xvalypredC;
        xvalypredCs_pre(:,:,:,ns) = xvalypredC_pre;
        calibratedCs(:,:,:,ns) = calibratedC;       

        cd(path)

        shuff_X_scores(ns,:,:) = XNfactors{1};
        shuff_Xvar_weights(ns,:,:)=XNfactors{2};
        shuff_Xtime_weights(ns,:,:)=XNfactors{3};
        shuff_Y_scores(ns,:,:) = YNfactors{1};
        shuff_Yvar_weights(ns,:,:)=YNfactors{2};
        shuff_Ytime_weights(ns,:,:)=YNfactors{3};
        
        %Sign switching following methods for null model
        if min_ind < fac
            shuff_XC_scores(ns,:,1:min_ind) = XCfactors{1};
            shuff_XCvar_weights(ns,:,1:min_ind)=XCfactors{2};
            shuff_XCtime_weights(ns,:,1:min_ind)=XCfactors{3};
            shuff_YC_scores(ns,:,1:min_ind) = YCfactors{1};
            shuff_YCvar_weights(ns,:,1:min_ind)=YCfactors{2};
            shuff_YCtime_weights(ns,:,1:min_ind)=YCfactors{3};
            
            shuff_XC_scores(ns,:,min_ind+1:fac) = NaN;
            shuff_XCvar_weights(ns,:,min_ind+1:fac)=NaN;
            shuff_XCtime_weights(ns,:,min_ind+1:fac)=NaN;
            shuff_YC_scores(ns,:,min_ind+1:fac) = NaN;
            shuff_YCvar_weights(ns,:,min_ind+1:fac)=NaN;
            shuff_YCtime_weights(ns,:,min_ind+1:fac)=NaN;
        else
            shuff_XC_scores(ns,:,:) = XCfactors{1};
            shuff_XCvar_weights(ns,:,:)=XCfactors{2};
            shuff_XCtime_weights(ns,:,:)=XCfactors{3};
            shuff_YC_scores(ns,:,:) = YCfactors{1};
            shuff_YCvar_weights(ns,:,:)=YCfactors{2};
            shuff_YCtime_weights(ns,:,:)=YCfactors{3};
        end

        for f = 1:fac
            for i = 1:length(groupChoice)
                if Xfactors{1}(i,f).*XNfactors{1}(i,f) < 0
                    tsign(ns,i,f) = -1;
                else
                    tsign(ns,i,f) = 1;
                end
            end
        end

        for f = 1:fac
            if f == fac
                if length(find(tsign(ns,:,f) == -1)) > 7
                    shuff_X_scores(ns,:,f) = -shuff_X_scores(ns,:,f);
                    shuff_Y_scores(ns,:,f) = -shuff_Y_scores(ns,:,f);
                    shuff_Xvar_weights(ns,:,f) = -shuff_Xvar_weights(ns,:,f);
                    shuff_Yvar_weights(ns,:,f) = -shuff_Yvar_weights(ns,:,f);
                end

                orig_sign = sign(Xfactors{1}(:,f).*Yfactors{1}(:,f));
                numflip = sign(shuff_X_scores(ns,:,f).*shuff_Y_scores(ns,:,f));

                if length(find(orig_sign.*numflip' == -1)) > 7
                    shuff_Y_scores(ns,:,f) = -shuff_Y_scores(ns,:,f);
                    shuff_Yvar_weights(ns,:,f) = -shuff_Yvar_weights(ns,:,f);
                end
            else
                if length(find(tsign(ns,:,f) == -1)) > floor(length(groupChoice)/2)
                    shuff_X_scores(ns,:,f) = -shuff_X_scores(ns,:,f);
                    shuff_Y_scores(ns,:,f) = -shuff_Y_scores(ns,:,f);
                    shuff_Xvar_weights(ns,:,f) = -shuff_Xvar_weights(ns,:,f);
                    shuff_Yvar_weights(ns,:,f) = -shuff_Yvar_weights(ns,:,f);
                end

                orig_sign = sign(Xfactors{1}(:,f).*Yfactors{1}(:,f));
                numflip = sign(shuff_X_scores(ns,:,f).*shuff_Y_scores(ns,:,f));

                if length(find(orig_sign.*numflip' == -1)) > floor(length(groupChoice)/2)
                    shuff_Y_scores(ns,:,f) = -shuff_Y_scores(ns,:,f);
                    shuff_Yvar_weights(ns,:,f) = -shuff_Yvar_weights(ns,:,f);
                end
            end
        end

    end
    
    for i = 1:length(groupChoice)
        for j = 1:length(varY_choice)
            for k = 1:length(Ytime_choice)
                xvalypredNs_mean(i,j,k) = mean(xvalypredNs(i,j,k,:));
                xvalypredNs_pre_mean(i,j,k) = mean(xvalypredNs_pre(i,j,k,:));
                xvalypredNs_std(i,j,k) = std(xvalypredNs(i,j,k,:));
                xvalypredCs_mean(i,j,k) = mean(xvalypredCs(i,j,k,:));
                xvalypredCs_pre_mean(i,j,k) = mean(xvalypredCs_pre(i,j,k,:));
                xvalypredCs_std(i,j,k) = std(xvalypredCs(i,j,k,:));
            end
        end
    end
    
    pred_temp = zeros(fac,length(groupChoice),length(varY_choice),length(Ytime_choice),numsims);
    %Calculate RMSE of mean predictions
    for ns = 1:numsims
        pred_temp(:,:,:,:,ns) = ResultsN(ns).ypred;
        RMSE_temp(ns,:) = ResultsN(ns).RMSEP;
    end
    pred_RMSE(:,:,:,:) = mean(pred_temp,5);
    
    Ey = zeros([fac size(Y)]);
    for i = 1:length(groupChoice)
        for f = 1:fac
            Ypredf = squeeze(pred_RMSE(f,:,:));
            if size(Y,2) == 1
              YpredfOut=Ypredf(i);
            else
              YpredfOut=Ypredf(i,:);
            end
            
            if size(Y,2)==1
              Ey(f,i,:)    = squeeze(Y_norm(i,:))'-squeeze(YpredfOut);
            else
              Ey(f,i,:)    = squeeze(Y_norm(i,:))-squeeze(YpredfOut);
            end
        end
    end
    
    for f=1:fac
      id=find(~isnan(Ey(f,:,:,:)));
      PRESS(f) = sum(Ey(f,id).^2);
    end
    RMSEP = sqrt(PRESS/length(groupChoice));
    RMSEP_mean = mean(RMSE_temp,1);
    
end

%--------------------------------------------------------------------------
%Calculate average and standard deviation of scores and weights
%--------------------------------------------------------------------------

if ~strcmp(paired,'None')
    for f = 1:fac
        for i = 1:length(groupChoice)
            Xsc_mean(i,f) = nanmean(shuff_X_scores(:,i,f));
            Xsc_std(i,f) = nanstd(shuff_X_scores(:,i,f));
            if ~strcmp(nullPLS,'Yes')
                XCsc_mean(i,f) = nanmean(shuff_XC_scores(:,i,f));
                XCsc_std(i,f) = nanstd(shuff_XC_scores(:,i,f));
            end
        end

        for i = 1:length(groupChoice)
            Ysc_mean(i,f) = nanmean(shuff_Y_scores(:,i,f));
            Ysc_std(i,f) = nanstd(shuff_Y_scores(:,i,f));
            if ~strcmp(nullPLS,'Yes')
                YCsc_mean(i,f) = nanmean(shuff_YC_scores(:,i,f));
                YCsc_std(i,f) = nanstd(shuff_YC_scores(:,i,f));
            end
        end

        for j = 1:length(varX_choice)
            Xv_mean(j,f) = nanmean(shuff_Xvar_weights(:,j,f));
            Xv_std(j,f) = nanstd(shuff_Xvar_weights(:,j,f));
            if ~strcmp(nullPLS,'Yes')
                XCv_mean(j,f) = nanmean(shuff_XCvar_weights(:,j,f));
                XCv_std(j,f) = nanstd(shuff_XCvar_weights(:,j,f));
            end
        end

        for j = 1:length(varY_choice)
            Yv_mean(j,f) = nanmean(shuff_Yvar_weights(:,j,f));
            Yv_std(j,f) = nanstd(shuff_Yvar_weights(:,j,f));
            if ~strcmp(nullPLS,'Yes')
                YCv_mean(j,f) = nanmean(shuff_YCvar_weights(:,j,f));
                YCv_std(j,f) = nanstd(shuff_YCvar_weights(:,j,f));
            end
        end

        for k = 1:length(Xtime_choice)
            Xt_mean(k,f) = nanmean(shuff_Xtime_weights(:,k,f));
            Xt_std(k,f) = nanstd(shuff_Xtime_weights(:,k,f));
            if ~strcmp(nullPLS,'Yes')
                XCt_mean(k,f) = nanmean(shuff_XCtime_weights(:,k,f));
                XCt_std(k,f) = nanstd(shuff_XCtime_weights(:,k,f));
            end
        end

        for k = 1:length(Ytime_choice)
            Yt_mean(k,f) = nanmean(shuff_Ytime_weights(:,k,f));
            Yt_std(k,f) = nanstd(shuff_Ytime_weights(:,k,f));
            if ~strcmp(nullPLS,'Yes')
                YCt_mean(k,f) = nanmean(shuff_YCtime_weights(:,k,f));
                YCt_std(k,f) = nanstd(shuff_YCtime_weights(:,k,f));
            end
        end

    end

    Xfac{1}=Xsc_mean;Xfac{2}=Xv_mean;Xfac{3}=Xt_mean;
    DimX = size(X_norm);
    cd(strcat(path,OS,'nway320 exchange'))
    Core_mean{3} = calcore(reshape(X_norm,DimX),Xfac,[],0,1);
    cd(path)
    Tm = Xfac{1};
    Um = Ysc_mean;
    B_mean(1:fac,fac) = inv(Tm'*Tm)*Tm'*Um(:,fac);
end

%--------------------------------------------------------------------------
%Model predictions using average results from random sampling
%--------------------------------------------------------------------------

if ~strcmp(nullPLS,'Yes') && ~strcmp(paired,'None')
    all_samp_data = reshape(xvalypredNs_pre_mean,1,prod(size(xvalypredNs_pre_mean)));
    R_samp = corr(all_samp_data',all_Y_pre_data','Type','Pearson');
    rho_samp = corr(all_samp_data',all_Y_pre_data','Type','Spearman');

    all_adj_data = reshape(xvalypredCs_pre_mean,1,prod(size(xvalypredCs_pre_mean)));
    R_adj = corr(all_adj_data',all_Y_pre_data','Type','Pearson');
    rho_adj = corr(all_adj_data',all_Y_pre_data','Type','Spearman');
end

%--------------------------------------------------------------------------
%Plot scores and weights of latent variables
%--------------------------------------------------------------------------
cd(path)

plsPlots_clean
