# Supplementary material for: Robust latent-variable interpretation of in vivo regression models by nested resampling
Source: Sci Rep. 2019 Dec 23;9:19671. doi: 10.1038/s41598-019-55796-2 (PMC6928252; doi:10.1038/s41598-019-55796-2)
Supplement: Supplementary file 2 — Supplementary File S1 [file 41598_2019_55796_MOESM2_ESM.zip › CaulkAW_FileS1/nway320 exchange/demos.m]

function tbxStruct=demos
% DEMOS Demo list for The N-way Toolbox for MATLAB

% Copyright (C) 1995-2006  Rasmus Bro & Claus Andersson
% Copenhagen University, DK-1958 Frederiksberg, Denmark, rb@life.ku.dk
%

if nargout==0, 
    demo toolbox 'The N-way Toolbox for MATLAB'; 
    return; 
end

tbxStruct.Name='The N-way Toolbox for MATLAB';
tbxStruct.Type='Toolbox';
tbxStruct.Help= {
' The N-way Toolbox for MATLAB contains state-of-the-art'
' tools for doing multi-way analysis in MATLAB.'};
tbxStruct.DemoList={
'PARAFAC Demo', 'parademo', '',
'Tucker Demo','tuckdemo', '',};
