# Supplementary material for: Robust latent-variable interpretation of in vivo regression models by nested resampling
Source: Sci Rep. 2019 Dec 23;9:19671. doi: 10.1038/s41598-019-55796-2 (PMC6928252; doi:10.1038/s41598-019-55796-2)
Supplement: Supplementary file 2 — Supplementary File S1 [file 41598_2019_55796_MOESM2_ESM.zip › CaulkAW_FileS1/nway320 exchange/getindxn.m]

function [i,j]=getindxn(R,Idx);
%GETINDXN
%
%[i,j]=getindxn(R,Idx)


% Copyright (C) 1995-2006  Rasmus Bro & Claus Andersson
% Copenhagen University, DK-1958 Frederiksberg, Denmark, rb@life.ku.dk
%
l=size(Idx,2);

i=Idx(1);
j=Idx(2);

if l==3,
  j = j + R(2)*(Idx(3)-1);
 else
  for q = 3:l,
    j = j + prod(R(2:(q-1)))*(Idx(q)-1);
  end;
end;
