# Supplementary material for: Robust latent-variable interpretation of in vivo regression models by nested resampling
Source: Sci Rep. 2019 Dec 23;9:19671. doi: 10.1038/s41598-019-55796-2 (PMC6928252; doi:10.1038/s41598-019-55796-2)
Supplement: Supplementary file 2 — Supplementary File S1 [file 41598_2019_55796_MOESM2_ESM.zip › CaulkAW_FileS1/nway320 exchange/complpol.m]

function [R,Y]=complpol(X);
%COMPLPOL
% produces radius and angle for matrix of complex data
R=(real(X).^2+imag(X).^2).^.5;
A=X./R;
Y=real(log(A)/i);
