# Supplementary material for: Robust latent-variable interpretation of in vivo regression models by nested resampling
Source: Sci Rep. 2019 Dec 23;9:19671. doi: 10.1038/s41598-019-55796-2 (PMC6928252; doi:10.1038/s41598-019-55796-2)
Supplement: Supplementary file 2 — Supplementary File S1 [file 41598_2019_55796_MOESM2_ESM.zip › CaulkAW_FileS1/nway320 exchange/refold3.m]

function [Y]=Refold3(X,R);
%REFOLD3
%
%[Y]=Refold3(X,R);
%
%If you have confused the way you unfolded
%your data, you can mend it by this function

% Copyright (C) 1995-2006  Rasmus Bro & Claus Andersson
% Copenhagen University, DK-1958 Frederiksberg, Denmark, rb@life.ku.dk

Y=zeros(size(X));
Olis=zeros(1,R(3)*R(2));
lis=[0 kron([1:R(2)],R(3))];
lis=lis(1:R(2));
for k=1:R(3),
   Olis(1,(k-1)*R(2)+1:k*R(2))=k + lis;
end;
Y=X(1:R(1),Olis);
