# Supplementary material for: Robust latent-variable interpretation of in vivo regression models by nested resampling
Source: Sci Rep. 2019 Dec 23;9:19671. doi: 10.1038/s41598-019-55796-2 (PMC6928252; doi:10.1038/s41598-019-55796-2)
Supplement: Supplementary file 2 — Supplementary File S1 [file 41598_2019_55796_MOESM2_ESM.zip › CaulkAW_FileS1/nway320 exchange/nident.m]

function id = nident(J,order,mag);

% NIDENT make 'identity' multi-way array
%
% Make 'identity' array of order given by "order" and dimension J.
% id = nident(J,order);
% if extra input vector, mag, is given the j'th superdiagonal will be
% equal to mag(j)

% Copyright (C) 1995-2006  Rasmus Bro & Claus Andersson
% Copenhagen University, DK-1958 Frederiksberg, Denmark, rb@life.ku.dk
%

% $ Version 2.00 $ May 2001 $ Changed to array notation $ RB $ Not compiled $
% $ Version 1.02 $ Date 28. July 1998 $ Not compiled $

if nargin<3
  mag=ones(J,1);
end

id=zeros(J^order,1);
for f=1:J
  idd=f;
  for i=2:order
    idd=idd+J^(i-1)*(f-1);
  end
  id(idd)=mag(f);
end
id  = reshape(id,ones(1,order)*J);
