# Supplementary material for: Robust latent-variable interpretation of in vivo regression models by nested resampling
Source: Sci Rep. 2019 Dec 23;9:19671. doi: 10.1038/s41598-019-55796-2 (PMC6928252; doi:10.1038/s41598-019-55796-2)
Supplement: Supplementary file 2 — Supplementary File S1 [file 41598_2019_55796_MOESM2_ESM.zip › CaulkAW_FileS1/nway320 exchange/unimodal.m]

function B=unimodal(X,Y,Bold)

%UNIMODAL unimodal regression
%
% Solves the problem min|Y-XB'| subject to the columns of 
% B are unimodal and nonnegative. The algorithm is iterative
% If an estimate of B (Bold) is given only one iteration is given, hence
% the solution is only improving not least squares
% If Bold is not given the least squares solution is estimated
%
% I/O B=unimodal(X,Y,Bold)
%
% Reference
% Bro and Sidiropoulos, "Journal of Chemometrics", 1998, 12, 223-247. 


% Copyright (C) 1995-2006  Rasmus Bro & Claus Andersson
% Copenhagen University, DK-1958 Frederiksberg, Denmark, rb@life.ku.dk


if nargin==3
   B=Bold;
   F=size(B,2);
   for f=1:F
     y=Y-X(:,[1:f-1 f+1:F])*B(:,[1:f-1 f+1:F])';
     beta=pinv(X(:,f))*y;
     B(:,f)=ulsr(beta',1);
   end
else
   F=size(X,2);
   maxit=100;
   B=randn(size(Y,2),F);
   Bold=2*B;
   it=0;
   while norm(Bold-B)/norm(B)>1e-5&it<maxit
     Bold=B;
     it=it+1;
     for f=1:F
       y=Y-X(:,[1:f-1 f+1:F])*B(:,[1:f-1 f+1:F])';
       beta=pinv(X(:,f))*y;
       B(:,f)=ulsr(beta',1);
     end
   end
   if it==maxit
     disp([' UNIMODAL did not converge in ',num2str(maxit),' iterations']);
   end
end
