# Supplementary material for: Robust latent-variable interpretation of in vivo regression models by nested resampling
Source: Sci Rep. 2019 Dec 23;9:19671. doi: 10.1038/s41598-019-55796-2 (PMC6928252; doi:10.1038/s41598-019-55796-2)
Supplement: Supplementary file 2 — Supplementary File S1 [file 41598_2019_55796_MOESM2_ESM.zip › CaulkAW_FileS1/nway320 exchange/cmatrep.m]

function [A]=cmatrep(A,crit,v1,v2)

%CMATREP optimized matrep
% 
%[A]=cmatrep(A,crit,v1,v2)
%Criteria   all values   will be replaced with
% 'eq'         =v1               v2
% 'lt'         <v1               v2
% 'gt'         >v1               v2

[a1 a2]=size(A);

if (crit=='lt') | (crit=='LT'), 
for i=1:a1;
  for j=1:a2;
    if A(i,j)<v1,
    	A(i,j)=v2;
    end;
  end;
end;
end;

if (crit=='eq') | (crit=='EQ'), 
for i=1:a1;
  for j=1:a2;
    if A(i,j)==v1,
    	A(i,j)=v2;
    end;
  end;
end;
end;

if (crit=='gt') | (crit=='GT'), 
for i=1:a1;
  for j=1:a2;
    if A(i,j)>v1,
    	A(i,j)=v2;
    end;
  end;
end;
end;
