# Supplementary material for: Robust latent-variable interpretation of in vivo regression models by nested resampling
Source: Sci Rep. 2019 Dec 23;9:19671. doi: 10.1038/s41598-019-55796-2 (PMC6928252; doi:10.1038/s41598-019-55796-2)
Supplement: Supplementary file 2 — Supplementary File S1 [file 41598_2019_55796_MOESM2_ESM.zip › CaulkAW_FileS1/nway320 exchange/corevarn.m]

function [Var_Rel,Var_Abs]=CoreVarn(C)
%COREVARN  Calculates the 'core-variance' 
%
%[Var_Rel,Var_Abs]=CoreVarn(C)
%Calculates the 'core-variance' using not means of
%variables(columns) but the avg of all elements in the matrix
%
%Var_Rel : Variance of squares in percent
%Var_Abs : Absolute variance of squares

% Copyright (C) 1995-2006  Rasmus Bro & Claus Andersson
% Copenhagen University, DK-1958 Frederiksberg, Denmark, rb@life.ku.dk
%
C=C.^2;
p=prod(size(C));
mn=sum(C(:))/p;

Var_Abs=sum(sum( (C-mn).^2) );

Var_Rel=100*Var_Abs/(p*(p-1)*mn^2);
