# Supplementary material for: Robust latent-variable interpretation of in vivo regression models by nested resampling
Source: Sci Rep. 2019 Dec 23;9:19671. doi: 10.1038/s41598-019-55796-2 (PMC6928252; doi:10.1038/s41598-019-55796-2)
Supplement: Supplementary file 2 — Supplementary File S1 [file 41598_2019_55796_MOESM2_ESM.zip › CaulkAW_FileS1/nway320 exchange/missmult.m]

function [X]=missmult(A,B)

%MISSMULT product of two matrices containing NaNs
%
%[X]=missmult(A,B)
%This function determines the product of two matrices containing NaNs
%by finding X according to
%     X = A*B
%If there are columns in A or B that are pur missing values,
%then there will be entries in X that are missing too.
%
%The result is standardized, that is, corrected for the lower
%number of contributing terms.
%
%Missing elements should be denoted by 'NaN's


% Copyright (C) 1995-2006  Rasmus Bro & Claus Andersson
% Copenhagen University, DK-1958 Frederiksberg, Denmark, rb@life.ku.dk
%
%INBOUNDS
%REALONLY

[ia ja]=size(A);
[ib jb]=size(B);
X=zeros(ia,jb);

one_arry=ones(ia,1);
for j=1:jb,
   p=one_arry*B(:,j)';
   tmpMat=A.*p;
   X(:,j)=misssum(tmpMat')';
end;
