# Supplementary material for: Robust latent-variable interpretation of in vivo regression models by nested resampling
Source: Sci Rep. 2019 Dec 23;9:19671. doi: 10.1038/s41598-019-55796-2 (PMC6928252; doi:10.1038/s41598-019-55796-2)
Supplement: Supplementary file 2 — Supplementary File S1 [file 41598_2019_55796_MOESM2_ESM.zip › CaulkAW_FileS1/nway320 exchange/stdnan.m]

function st=stdnan(X);

%STDNAN estimate std with NaN's
%
% Estimates the standard deviation of each column of X
% when there are NaN's in X.
%
% Columns with only NaN's get a standard deviation of zero


% $ Version 1.02 $ Date 28. July 1998 $ Not compiled $

% Copyright (C) 1995-2006  Rasmus Bro & Claus Andersson
% Copenhagen University, DK-1958 Frederiksberg, Denmark, rb@life.ku.dk

[I,J]=size(X);

st=[];
for j=1:J
  id=find(~isnan(X(:,j)));
  if length(id)
    st=[st std(X(id,j))];
  else
    st=[st 0];
  end
end
