# Supplementary material for: Robust latent-variable interpretation of in vivo regression models by nested resampling
Source: Sci Rep. 2019 Dec 23;9:19671. doi: 10.1038/s41598-019-55796-2 (PMC6928252; doi:10.1038/s41598-019-55796-2)
Supplement: Supplementary file 2 — Supplementary File S1 [file 41598_2019_55796_MOESM2_ESM.zip › CaulkAW_FileS1/nway320 exchange/missmean.m]

function mm=missmean(X)

%MISSMEAN mean of a matrix X with NaN's
%
%[mm]=missmean(X)
%
%This function calculates the mean of a matrix X.
%X may hold missing elements denoted by NaN's which
%are ignored (weighted to zero).
%
%Check that for no column of X, all values are missing

% Copyright (C) 1995-2006  Rasmus Bro & Claus Andersson
% Copenhagen University, DK-1958 Frederiksberg, Denmark, rb@life.ku.dk

%Insert zeros for missing, correct afterwards
missidx = isnan(X);
i = find(missidx);
X(i) = 0;

%Find the number of real(non-missing objects)
if min(size(X))==1,
   n_real=length(X)-sum(missidx);
else
   n_real=size(X,1)-sum(missidx);
end

i=find(n_real==0);
if isempty(i) %All values are real and can be corrected
   mm=sum(X)./n_real;
else %There are columns with all missing, insert missing
   n_real(i)=1;
   mm=sum(X)./n_real;
   mm(i)=i + NaN;
end
