# Supplementary material for: Robust latent-variable interpretation of in vivo regression models by nested resampling
Source: Sci Rep. 2019 Dec 23;9:19671. doi: 10.1038/s41598-019-55796-2 (PMC6928252; doi:10.1038/s41598-019-55796-2)
Supplement: Supplementary file 2 — Supplementary File S1 [file 41598_2019_55796_MOESM2_ESM.zip › CaulkAW_FileS1/nway320 exchange/normit.m]

function [Y,D]=normit(X)
%NORMIT normalize
%
%[Y,D]=normit(X);
%Normalizes X, such that X  = Y *D
%It also applies that    X' = D'*Y'
%Always give X column wise


% Copyright (C) 1995-2006  Rasmus Bro & Claus Andersson
% Copenhagen University, DK-1958 Frederiksberg, Denmark, rb@life.ku.dk
%

[a b]=size(X);

Y=zeros(a,b);

SS=sqrt(sum(X.^2));
for i=1:b,
  Y(:,i)=X(:,i)./SS(i);
end;

if nargout==2,
  D=(Y'*Y)\(Y'*X);
end;
