# Supplementary material for: Robust latent-variable interpretation of in vivo regression models by nested resampling
Source: Sci Rep. 2019 Dec 23;9:19671. doi: 10.1038/s41598-019-55796-2 (PMC6928252; doi:10.1038/s41598-019-55796-2)
Supplement: Supplementary file 2 — Supplementary File S1 [file 41598_2019_55796_MOESM2_ESM.zip › CaulkAW_FileS1/nway320 exchange/krb.m]

function AB = krb(A,B);
%KRB Khatri-Rao product
%
% The columnwise Khatri-Rao-Bro product (Harshman, J.Chemom., 2002, 198-205)
% For two matrices with similar column dimension the khatri-Rao-Bro product
% is krb(A,B) = [kron(A(:,1),B(:,1)) .... kron(A(:,F),B(:,F))]
% 
% I/O AB = krb(A,B);
%

% Copyright (C) 1995-2006  Rasmus Bro & Claus Andersson
% Copenhagen University, DK-1958 Frederiksberg, Denmark, rb@life.ku.dk
%

% $ Version 1.02 $ Date 28. July 1998 $ Not compiled $
% $ Version 2.00 $ May 2001 $ Changed to array notation $ RB $ Not compiled $
% $ Version 2.01 $ May 2001 $ Error in helpfile - A and B reversed $ RB $ Not compiled $

[I,F]=size(A);
[J,F1]=size(B);

if F~=F1
   error(' Error in krb.m - The matrices must have the same number of columns')
end

AB=zeros(I*J,F);
for f=1:F
   ab=B(:,f)*A(:,f).';
   AB(:,f)=ab(:);
end
