# Supplementary material for: Robust latent-variable interpretation of in vivo regression models by nested resampling
Source: Sci Rep. 2019 Dec 23;9:19671. doi: 10.1038/s41598-019-55796-2 (PMC6928252; doi:10.1038/s41598-019-55796-2)
Supplement: Supplementary file 3 — Supplementary File S2 [file 41598_2019_55796_MOESM3_ESM.xlsx]

## Sheet: Bersi et al.
	Mean				Randomization												Unpaired Jackknifing												Unpaired Subsampling												Paired Jackknifing
	LV1	LV2	LV3	LV4	LV1			LV2			LV3			LV4			LV1			LV2			LV3			LV4			LV1			LV2			LV3			LV4			LV1			LV2			LV3
Independent Condition Scores (tin)
Ascending thoracic aorta	9.05128	6.30835	5.27424	4.07095	6.77515	±	0.859584	5.90721	±	3.04671	4.7391	±	3.38744	4.20454	±	2.96561	8.33239	±	1.22386	5.22088	±	1.806	1.91212	±	2.69551	3.5567	±	2.91532	8.24348	±	1.26387	4.47344	±	3.11638	2.99284	±	4.29026	4.46709	±	4.011	8.03106	±	1.17225	3.47373	±	2.80383	3.14016	±	6.12522
Descending thoracic aorta	5.63074	7.55853	-3.85579	-1.46784	2.10004	±	1.22549	1.76614	±	1.72704	0.773548	±	3.10762	0.878336	±	3.32032	4.05345	±	1.97302	5.72656	±	2.47863	-1.77707	±	3.57291	-1.04424	±	2.11436	4.11612	±	2.04609	5.02948	±	2.93859	-0.575341	±	3.49805	-0.681186	±	2.43239	3.93778	±	2.31614	4.46742	±	3.14571	1.92942	±	1.82939
Suprarenal abdominal aorta	3.21585	3.71149	0.270764	-1.13901	1.62315	±	0.911958	1.33345	±	1.12813	1.06918	±	1.69424	0.592946	±	2.16838	2.97004	±	1.2203	3.7314	±	1.4874	0.957907	±	2.11497	-1.51401	±	2.14159	3.00762	±	1.32889	3.50926	±	1.85425	1.03547	±	2.30287	-0.589602	±	2.5239	2.31342	±	1.13479	4.0977	±	2.36058	2.45006	±	2.32021
Infrarenal abdominal aorta	4.4298	3.82198	-1.74418	5.64176	1.89055	±	0.924696	1.63265	±	1.02518	0.965985	±	1.58805	1.11456	±	1.49168	3.60932	±	1.37157	2.98636	±	1.66306	-0.107033	±	3.43851	-0.0951737	±	3.61096	3.61163	±	1.42996	2.58501	±	2.11555	0.147716	±	3.3363	1.24487	±	2.90076	3.22236	±	1.45567	2.90711	±	1.95508	2.14364	±	2.29584
Independent Variable Weights (wkn)
elnm	-0.18525	-0.0254023	-0.265062	-0.128699	0.17744	±	0.174906	0.151712	±	0.193056	0.104528	±	0.21673	0.101769	±	0.229102	-0.20715	±	0.0550956	-0.0473616	±	0.0765452	-0.0513278	±	0.190058	-0.246528	±	0.242523	-0.204628	±	0.0594342	-0.0279597	±	0.14137	-0.09529	±	0.251387	-0.216345	±	0.242671	-0.306225	±	0.054667	0.033269	±	0.217538	-0.0190702	±	0.358762
SMCm	0.209296	0.0494069	0.424619	0.166217	0.173998	±	0.174992	0.15138	±	0.194883	0.113968	±	0.220214	0.086499	±	0.236654	0.224139	±	0.0697348	0.0567648	±	0.111737	0.106572	±	0.240474	0.219415	±	0.217916	0.214275	±	0.0765697	0.0339032	±	0.170783	0.132305	±	0.261372	0.223866	±	0.224381	0.283269	±	0.0647868	0.0172532	±	0.181672	0.0604521	±	0.330662
colm	-0.0871925	-0.0320278	-0.376176	-0.105304	0.173724	±	0.172052	0.146918	±	0.197648	0.101483	±	0.227196	0.0915087	±	0.212188	-0.0950667	±	0.0857632	-0.0159337	±	0.145975	-0.0988996	±	0.300038	-0.0731688	±	0.214422	-0.0834659	±	0.0875748	-0.00352677	±	0.188701	-0.0895514	±	0.268453	-0.106513	±	0.226527	-0.0960482	±	0.084714	-0.0573181	±	0.169692	-0.0599718	±	0.199549
GAGm	-0.204127	-0.110033	-0.33922	-0.139091	0.180002	±	0.172695	0.161443	±	0.192375	0.106999	±	0.220436	0.104603	±	0.216296	-0.202115	±	0.0851347	-0.0992593	±	0.177944	-0.0758098	±	0.305328	-0.050239	±	0.267655	-0.188344	±	0.0852854	-0.0698018	±	0.217596	-0.0879016	±	0.29056	-0.121154	±	0.271973	-0.139097	±	0.0700622	-0.114805	±	0.230288	-0.0923368	±	0.239452
cola	0.23147	0.0395049	0.356477	0.172823	0.183463	±	0.169369	0.154361	±	0.192976	0.116857	±	0.211769	0.108721	±	0.217571	0.25865	±	0.0498481	0.0614443	±	0.0786913	0.123587	±	0.20803	0.245901	±	0.198157	0.256313	±	0.0547165	0.0544944	±	0.138768	0.146693	±	0.250888	0.237466	±	0.222831	0.336175	±	0.0405816	0.0890756	±	0.174823	0.107779	±	0.343115
CD3m	0.282195	0.273739	-0.207315	0.277982	0.173848	±	0.166337	0.152671	±	0.193653	0.112732	±	0.211195	0.0888788	±	0.225739	0.266474	±	0.0747818	0.272883	±	0.0932724	0.00226751	±	0.204055	-0.0589829	±	0.274997	0.268867	±	0.0776296	0.25221	±	0.129963	0.0150137	±	0.215347	0.0138135	±	0.226139	0.134346	±	0.0566014	0.273386	±	0.15154	0.159852	±	0.165598
CD45m	0.38336	0.433703	-0.105463	0.0385824	0.165005	±	0.168574	0.141643	±	0.193432	0.0988304	±	0.219626	0.0939211	±	0.215852	0.364968	±	0.0305143	0.38664	±	0.0880098	-0.0276017	±	0.138728	-0.0255946	±	0.136458	0.366856	±	0.0328725	0.33987	±	0.134628	0.0321935	±	0.182335	0.0418301	±	0.158913	0.313438	±	0.0486145	0.358971	±	0.146658	0.197242	±	0.147193
CD68m	0.272749	0.378239	-0.177159	0.0176158	0.170036	±	0.172513	0.147929	±	0.187266	0.0945707	±	0.231721	0.100869	±	0.223457	0.246346	±	0.0493836	0.298356	±	0.0929704	-0.0263471	±	0.207593	-0.0406648	±	0.173781	0.253923	±	0.0524366	0.270916	±	0.130752	0.00975355	±	0.194171	0.0106886	±	0.164188	0.196294	±	0.0601883	0.255847	±	0.132881	0.130177	±	0.118745
CD3a	0.420634	0.457497	-0.217615	-0.0175778	0.171727	±	0.173049	0.15126	±	0.195594	0.106464	±	0.222517	0.100881	±	0.212293	0.361643	±	0.0362228	0.39419	±	0.103111	-0.0494472	±	0.253845	-0.0415679	±	0.180667	0.365339	±	0.0403412	0.345699	±	0.153943	0.0193584	±	0.247224	0.0286654	±	0.215437	0.373762	±	0.0395976	0.294329	±	0.107709	0.169258	±	0.167806
CD45a	0.374471	0.408285	-0.00165378	-0.0502563	0.162256	±	0.174996	0.138038	±	0.19433	0.09574	±	0.217197	0.0895688	±	0.233005	0.355584	±	0.04192	0.36161	±	0.0864074	-0.0393137	±	0.152517	0.0261528	±	0.133686	0.360427	±	0.0424316	0.316088	±	0.139544	0.0438127	±	0.189634	0.0749494	±	0.177242	0.373264	±	0.0334627	0.326611	±	0.134003	0.195734	±	0.174397
CD68a	0.221733	0.356002	-0.172182	-0.0670442	0.177363	±	0.173897	0.147891	±	0.198088	0.115443	±	0.212491	0.0987564	±	0.228703	0.268059	±	0.064671	0.35399	±	0.0764806	-0.0606911	±	0.214461	-0.0441914	±	0.168631	0.276098	±	0.0658649	0.306435	±	0.128806	0.00132483	±	0.207872	0.0129827	±	0.182336	0.296073	±	0.0642506	0.279199	±	0.123603	0.158469	±	0.143196
MMP2m	0.245794	0.228687	0.159704	0.0515468	0.152811	±	0.174647	0.147166	±	0.18912	0.0958064	±	0.216342	0.0876968	±	0.229111	0.187652	±	0.0716913	0.182324	±	0.108893	0.151191	±	0.229312	-0.00968357	±	0.196484	0.181368	±	0.0746786	0.163244	±	0.134685	0.119213	±	0.188211	0.0423094	±	0.199615	0.0781847	±	0.0587135	0.112911	±	0.0893078	0.0839663	±	0.10471
MMP12m	0.0367527	0.027171	-0.0401816	0.238912	0.166079	±	0.17038	0.14143	±	0.18284	0.0932111	±	0.22103	0.0913329	±	0.223111	0.017978	±	0.0635989	0.00814682	±	0.0880082	0.0145804	±	0.207581	0.0467166	±	0.224633	0.0204237	±	0.0643149	0.0138809	±	0.113727	0.00102742	±	0.182118	0.0306723	±	0.191594	0.0299542	±	0.0442779	-0.0212841	±	0.112864	-0.0121702	±	0.120592
MMP13m	0.087666	0.0518632	0.252069	-0.342856	0.174929	±	0.172746	0.153036	±	0.188409	0.112845	±	0.212084	0.102641	±	0.226887	0.0899889	±	0.0831161	0.0784619	±	0.123879	0.137388	±	0.238012	0.0255811	±	0.24268	0.0826819	±	0.0839607	0.0694885	±	0.148444	0.117929	±	0.2076	0.00943618	±	0.232349	0.0128258	±	0.0475001	0.00427555	±	0.13049	0.0109059	±	0.130125
MMP2a	0.144121	-0.0206125	0.0816591	0.5572	0.174825	±	0.169887	0.148727	±	0.195481	0.107289	±	0.21763	0.118029	±	0.20852	0.145847	±	0.0509971	-0.0176721	±	0.0714536	0.0721963	±	0.241411	0.147442	±	0.204867	0.13991	±	0.0547459	-0.0203618	±	0.116826	0.0750888	±	0.238243	0.175045	±	0.172697	0.187212	±	0.0501472	-0.0115318	±	0.139819	0.0648644	±	0.219882
MMP12a	0.103111	-0.0534854	0.182104	0.547921	0.157982	±	0.174461	0.13491	±	0.193498	0.101424	±	0.222218	0.0784329	±	0.220295	0.0728105	±	0.150244	-0.0589437	±	0.144989	0.0293119	±	0.287278	0.184241	±	0.225278	0.0787782	±	0.142724	-0.0452699	±	0.168043	0.0414162	±	0.275018	0.167831	±	0.214366	0.236889	±	0.089237	-0.00325027	±	0.18608	0.0293038	±	0.276988
MMP13a	0.225515	0.119898	0.269824	-0.145354	0.1725	±	0.167048	0.142599	±	0.186803	0.103962	±	0.218122	0.0962974	±	0.222248	0.186381	±	0.0941034	0.132364	±	0.0906801	0.122304	±	0.18327	0.0432289	±	0.215288	0.182699	±	0.0944054	0.130272	±	0.125635	0.123674	±	0.175644	0.0548612	±	0.209638	0.0810508	±	0.0550747	0.119126	±	0.12466	0.0821041	±	0.135993
Independent Time Weights (wjn)
0 days	0	0	0	0	0.434364	±	0.232793	0.382132	±	0.29675	0.362292	±	0.348809	0.309866	±	0.390206	0	±	0	0	±	0	0	±	0	0	±	0	0	±	0	0	±	0	0	±	0	0	±	0	0	±	0	0	±	0	0	±	0
4 days	0.28097	0.198089	0.267139	0.3573	0.438022	±	0.236646	0.404355	±	0.297825	0.351113	±	0.33564	0.315631	±	0.367522	0.283252	±	0.0465285	0.269228	±	0.165759	0.387632	±	0.242241	0.318947	±	0.239285	0.275884	±	0.0513468	0.282769	±	0.174813	0.34211	±	0.223574	0.33969	±	0.229725	0.236809	±	0.0526927	0.250219	±	0.131434	0.314275	±	0.120565
14 days	0.458081	0.291783	0.76079	0.75704	0.423091	±	0.2393	0.406516	±	0.311414	0.356619	±	0.357103	0.320714	±	0.389078	0.487452	±	0.110747	0.370352	±	0.18326	0.596863	±	0.310081	0.602874	±	0.230202	0.483904	±	0.122698	0.415211	±	0.212378	0.590565	±	0.261866	0.591379	±	0.232758	0.483086	±	0.152196	0.421768	±	0.164832	0.528609	±	0.142869
28 days	0.843337	0.935747	0.591468	0.547017	0.458352	±	0.251745	0.391813	±	0.314174	0.348513	±	0.368751	0.342633	±	0.382833	0.814193	±	0.0696957	0.840576	±	0.151313	0.478701	±	0.331723	0.613173	±	0.221141	0.816308	±	0.0756389	0.792248	±	0.211096	0.585255	±	0.271099	0.610558	±	0.235534	0.822039	±	0.0945057	0.835763	±	0.129152	0.757223	±	0.116476
Dependent Condition Scores (uin)
Ascending thoracic aorta	13.5757	1.7111	3.38154	1.37366	3.9642	±	4.97495	1.95018	±	5.0697	0.894879	±	4.08897	0.752334	±	3.25908	14.0055	±	0.411253	1.81676	±	0.588675	1.45361	±	2.34435	1.73718	±	1.66622	12.2375	±	1.32379	1.38087	±	2.09729	1.66921	±	2.87817	1.66293	±	2.55572	13.6272	±	6.03498	2.49927	±	9.0407	-0.387572	±	11.729
Descending thoracic aorta	8.44536	7.43131	-3.5418	-1.6828	0.856115	±	1.63338	0.697034	±	1.79789	0.667784	±	2.5836	0.42957	±	2.82063	7.22931	±	0.463002	6.28298	±	1.29456	-1.68191	±	4.35379	-1.08792	±	1.82425	6.82527	±	1.25575	4.61794	±	2.93222	-0.934928	±	3.78281	-0.945146	±	2.26401	6.72138	±	2.23869	2.83673	±	3.59365	-1.0055	±	4.07765
Suprarenal abdominal aorta	4.82334	3.18363	0.0647001	-3.55958	1.06349	±	1.38438	0.665278	±	1.42032	0.559799	±	2.06767	0.585816	±	2.42387	8.33472	±	0.446758	5.82594	±	0.836847	1.46774	±	3.32435	-2.00536	±	2.52393	7.16742	±	1.3193	4.72425	±	2.6905	1.04124	±	3.60326	-1.19714	±	3.04966	0.546089	±	3.6361	5.36172	±	14.233	-4.32508	±	54.86
Infrarenal abdominal aorta	6.64411	2.12442	-2.06154	3.24223	0.415404	±	0.515857	0.232388	±	0.576972	0.152388	±	0.638002	0.197821	±	0.730762	3.96251	±	0.295903	1.05864	±	0.714481	-0.313861	±	2.72238	-0.147208	±	2.22118	3.4729	±	0.914652	0.905434	±	1.38534	-0.284557	±	2.39683	0.356915	±	1.96602	2.08518	±	0.686644	0.94312	±	1.55116	-0.42654	±	3.13437
Dependent Variable Weights (qkn)
OD	0.314381	-0.164184	0.20413	-0.252467	0.0788937	±	0.287725	0.0488486	±	0.288783	0.0204144	±	0.298635	0.0359465	±	0.285376	0.317281	±	0.0128207	-0.146342	±	0.112868	0.114168	±	0.254012	-0.0636096	±	0.187861	0.318878	±	0.0400052	-0.0816703	±	0.165789	0.0609594	±	0.258421	-0.0426607	±	0.235671	0.257507	±	0.113911	-0.00222894	±	0.195737	0.0557629	±	0.311818
H	0.354621	-0.16041	-0.21079	-0.375655	0.0476243	±	0.284725	0.0630814	±	0.286661	0.030135	±	0.284097	0.017563	±	0.284521	0.34452	±	0.0239092	-0.139085	±	0.116046	-0.0171553	±	0.331863	-0.181636	±	0.218716	0.345473	±	0.0389255	-0.0841956	±	0.188292	-0.0138946	±	0.278414	-0.107248	±	0.232357	0.410342	±	0.131735	-0.0732282	±	0.191	-0.00575248	±	0.262498
od	0.315585	0.309927	0.381931	0.139497	0.0564263	±	0.284588	0.0466226	±	0.282082	0.0671688	±	0.281837	0.0552311	±	0.286284	0.314991	±	0.0351724	0.26538	±	0.121535	0.191287	±	0.251326	0.0126714	±	0.282707	0.263251	±	0.0748589	0.229092	±	0.202843	0.127494	±	0.288829	0.0174414	±	0.311837	0.0144561	±	0.155874	0.279172	±	0.266423	0.0703992	±	0.265704
h	0.0956764	0.400366	0.398821	0.35874	0.071464	±	0.282829	0.0282073	±	0.280618	0.0613904	±	0.300909	0.0379088	±	0.27515	0.0984831	±	0.0427829	0.341965	±	0.164151	0.165844	±	0.282032	0.0952956	±	0.288371	0.080152	±	0.0826533	0.266003	±	0.249706	0.117488	±	0.301095	0.0642303	±	0.301156	-0.14713	±	0.140628	0.281885	±	0.279491	0.0607119	±	0.289994
ir	0.291721	-0.238834	-0.135151	-0.415112	0.0730351	±	0.279436	0.0487007	±	0.287002	0.0293246	±	0.284833	0.0528861	±	0.27047	0.285828	±	0.0223152	-0.207396	±	0.137003	-0.00893788	±	0.317443	-0.147496	±	0.198354	0.296115	±	0.0325546	-0.146241	±	0.212892	-0.0186412	±	0.278163	-0.100956	±	0.213511	0.353908	±	0.135829	-0.130943	±	0.216039	-0.00246733	±	0.306797
λz,iv	-0.349701	0.115273	-0.265263	0.0701003	0.0411072	±	0.278939	0.057107	±	0.284304	0.0290433	±	0.279106	0.0425079	±	0.296581	-0.349927	±	0.0125751	0.103314	±	0.0775198	-0.104153	±	0.205873	-0.0675964	±	0.163974	-0.35726	±	0.0365568	0.0769071	±	0.126785	-0.0567529	±	0.207584	-0.0308047	±	0.207742	-0.332914	±	0.0897257	0.0166124	±	0.158457	-0.0295156	±	0.247444
σθθ	-0.0855789	0.433154	-0.159283	0.250611	0.0628578	±	0.280087	0.0431976	±	0.288912	0.0467604	±	0.288367	0.0622237	±	0.282522	-0.0889925	±	0.0179031	0.387416	±	0.175599	-0.0210927	±	0.188186	-0.0570186	±	0.294094	-0.0993673	±	0.0525196	0.318609	±	0.254875	0.0245141	±	0.264322	-0.00538649	±	0.281925	-0.141923	±	0.0799844	0.25762	±	0.209016	-0.0231922	±	0.281537
σzz	-0.247564	0.225077	-0.280617	0.231967	0.0650291	±	0.283943	0.060672	±	0.282899	0.036399	±	0.290939	0.0450668	±	0.290932	-0.252571	±	0.0120093	0.198702	±	0.113965	-0.0904537	±	0.222919	-0.0809998	±	0.268038	-0.265198	±	0.0361013	0.162659	±	0.177578	-0.051492	±	0.234244	-0.0250096	±	0.245945	-0.202971	±	0.0888884	0.130016	±	0.165037	-0.0433187	±	0.284011
Cθθθθ	0.291723	0.383911	0.451845	-0.168438	0.057976	±	0.270015	0.0569699	±	0.287054	0.0547696	±	0.282639	0.0330692	±	0.286473	0.293017	±	0.028744	0.365076	±	0.14221	0.173736	±	0.247139	0.13511	±	0.316531	0.217037	±	0.0615821	0.265367	±	0.227357	0.166528	±	0.346096	0.118552	±	0.439617	0.120941	±	0.0876287	0.216951	±	0.208783	0.0807639	±	0.260013
Czzzz	-0.0489021	0.381879	-0.356617	0.326664	0.0510326	±	0.290675	0.0311085	±	0.272374	0.0208073	±	0.272217	0.013374	±	0.289394	-0.0502619	±	0.0202283	0.344178	±	0.160618	-0.069996	±	0.245046	-0.133295	±	0.402585	-0.0607431	±	0.0497363	0.28265	±	0.235363	-0.0234143	±	0.27961	-0.0241891	±	0.310716	0.000928857	±	0.116023	0.314471	±	0.261341	-0.0270973	±	0.376081
W	-0.252538	0.238872	-0.261722	0.231691	0.0344728	±	0.284727	0.0744983	±	0.290767	0.00946737	±	0.281904	0.0337036	±	0.286964	-0.256886	±	0.0109551	0.21162	±	0.118014	-0.0847493	±	0.216491	-0.0652124	±	0.250351	-0.269469	±	0.0324409	0.17415	±	0.182338	-0.0434641	±	0.235583	-0.0266039	±	0.239137	-0.235607	±	0.0825048	0.135885	±	0.161122	-0.039907	±	0.26795
Dist	-0.489273	-0.179091	0.128	0.40544	0.0555055	±	0.285357	0.0665251	±	0.274792	0.0531192	±	0.283969	0.0415444	±	0.295698	-0.484576	±	0.0201351	-0.177906	±	0.0660901	-0.0391686	±	0.383832	0.149501	±	0.246888	-0.50295	±	0.0456607	-0.199107	±	0.154141	-0.0725218	±	0.329533	0.0792853	±	0.278469	-0.466321	±	0.124925	-0.155317	±	0.211296	0.00169958	±	0.247138
Dependent Time Weights (qjn)
0 days	0	0	0	0	0.177748	±	0.379498	0.146778	±	0.387769	0.114253	±	0.389103	0.137387	±	0.390279	0	±	0	0	±	0	0	±	0	0	±	0	0	±	0	0	±	0	0	±	0	0	±	0	0	±	0	0	±	0	0	±	0
4 days	0.189681	0.597269	0.174609	0.0971698	0.125312	±	0.3987	0.126982	±	0.393648	0.127751	±	0.39509	0.139291	±	0.366709	0.182843	±	0.0213909	0.526744	±	0.201119	0.162019	±	0.138644	0.126813	±	0.170932	0.162818	±	0.0659821	0.423288	±	0.289802	0.180089	±	0.249756	0.134049	±	0.272985	0.115964	±	0.0683873	0.452932	±	0.353101	0.0455554	±	0.266916
7 days	0.295675	0.486552	0.193706	0.0570102	0.147344	±	0.382788	0.107255	±	0.370513	0.163953	±	0.393775	0.15422	±	0.385476	0.311075	±	0.0258229	0.471032	±	0.173346	0.210725	±	0.144318	0.278193	±	0.282959	0.293592	±	0.0908926	0.40955	±	0.287437	0.245401	±	0.30804	0.243528	±	0.362323
14 days	0.465143	0.303974	0.645919	-0.0901569	0.147466	±	0.362018	0.115772	±	0.400327	0.135274	±	0.380432	0.117198	±	0.370114	0.462359	±	0.0256532	0.285745	±	0.121077	0.328658	±	0.242644	0.333787	±	0.3744	0.442997	±	0.0764104	0.268241	±	0.273546	0.260788	±	0.345096	0.285766	±	0.410956	0.517479	±	0.188158	0.5283	±	0.344966	0.039413	±	0.456317
21 days	0.570225	-0.337136	0.411965	0.67065	0.155811	±	0.388473	0.131787	±	0.388937	0.124942	±	0.385113	0.157368	±	0.402675	0.563256	±	0.0211552	-0.284629	±	0.222647	0.531339	±	0.177624	0.430022	±	0.248469	0.560505	±	0.0733393	-0.106794	±	0.350854	0.336161	±	0.364993	0.286858	±	0.380026
28 days	0.578863	-0.447746	0.587421	0.727605	0.131789	±	0.3713	0.144412	±	0.383231	0.113957	±	0.37822	0.140095	±	0.383483	0.579841	±	0.0180771	-0.369635	±	0.25894	0.612767	±	0.18269	0.452541	±	0.308249	0.589671	±	0.0734636	-0.154311	±	0.427187	0.384736	±	0.412178	0.258374	±	0.417495	0.819031	±	0.0892839	0.0445731	±	0.520686	0.77789	±	0.33552
[truncated: 39 more columns]

## Sheet: Lau et al.
	Mean			Randomization									Unpaired Jackknifing									Unpaired Subsampling
	LV1	LV2	LV3	LV1			LV2			LV3			LV1			LV2			LV3			LV1			LV2			LV3
Independent Condition Scores (tin)
Duodenum, TNFα (5 μg)	14.7191	14.8026	0.712572	13.0615	±	0.392188	11.5395	±	4.00533	-0.414229	±	4.08221	14.7777	±	0.533235	14.826	±	0.538741	1.3563	±	0.993582	13.6232	±	1.01394	13.6103	±	1.2061	2.04661	±	2.44111
Duodenum, TNFα (10 μg)	14.912	14.4629	-3.70842	12.8845	±	0.372365	11.706	±	3.74379	-2.4759	±	4.14004	14.8838	±	0.530359	14.5294	±	0.541251	-1.64317	±	3.08019	13.7541	±	1.01612	13.2557	±	1.09974	-0.250847	±	3.58821
Ileum, TNFα (5 μg)	15.8487	16.0709	0.0272166	14.3075	±	0.366606	12.8123	±	4.34172	0.241067	±	4.82555	15.9057	±	0.611263	16.0678	±	0.628696	1.31311	±	1.99558	14.7152	±	1.14106	14.9281	±	1.31835	2.15392	±	2.63907
Ileum, TNFα (10 μg)	15.3538	14.9152	-4.54683	13.3389	±	0.384919	12.0541	±	3.84534	-2.35846	±	4.27007	15.3546	±	0.516739	15.0091	±	0.536777	-2.11737	±	3.67683	14.1608	±	0.997332	13.686	±	1.08563	-0.294087	±	4.02144
Independent Variable Weights (wkn)
pJNK	0.191992	0.172178	-0.10991	0.285196	±	0.0395784	0.249698	±	0.146251	-0.0323985	±	0.287412	0.194293	±	0.0131095	0.179275	±	0.0149753	-0.0283561	±	0.110874	0.224469	±	0.0433208	0.207566	±	0.0466338	0.0386048	±	0.153739
pSTAT3 Y705	0.127607	0.147614	0.0129547	0.285265	±	0.0404346	0.25405	±	0.138583	-0.0276752	±	0.2822	0.130425	±	0.00865129	0.145926	±	0.0128101	0.0563763	±	0.128423	0.149883	±	0.0249833	0.165455	±	0.0290403	0.0399326	±	0.180314
pAkt	0.297902	0.301484	0.0487925	0.287514	±	0.0429078	0.255534	±	0.142242	-0.0325179	±	0.286182	0.302708	±	0.0127433	0.304269	±	0.0132057	0.058492	±	0.0617298	0.334263	±	0.0396304	0.335174	±	0.0440325	0.0975532	±	0.173352
pATF2	0.246195	0.301718	0.500548	0.287433	±	0.0426073	0.256161	±	0.138685	-0.0423613	±	0.282474	0.25282	±	0.0180415	0.293217	±	0.02922	0.387063	±	0.312111	0.263642	±	0.035771	0.303178	±	0.0580018	0.284025	±	0.359024
pS6	0.211949	0.214011	-0.0640316	0.284861	±	0.0400831	0.255739	±	0.1347	-0.0419658	±	0.280588	0.212351	±	0.0139771	0.213054	±	0.0185007	-0.0379455	±	0.110099	0.198654	±	0.0361778	0.201587	±	0.0519033	0.0223658	±	0.245355
pc-Jun	0.14855	0.198568	0.556134	0.286737	±	0.0410696	0.261027	±	0.124735	-0.0441541	±	0.300591	0.154759	±	0.0144065	0.191095	±	0.0247829	0.368739	±	0.36434	0.159108	±	0.0295484	0.194304	±	0.051028	0.233518	±	0.370299
pIκβα	0.20895	0.192995	-0.114983	0.284328	±	0.0378853	0.25148	±	0.123345	-0.0409252	±	0.290455	0.211428	±	0.00925794	0.19917	±	0.0118028	-0.0368659	±	0.117644	0.235942	±	0.0224892	0.220454	±	0.0277601	0.0231342	±	0.174019
pMEK1	0.243103	0.22385	-0.298609	0.285467	±	0.0388842	0.256304	±	0.134503	-0.0567632	±	0.273316	0.243142	±	0.0130443	0.229201	±	0.0162012	-0.118525	±	0.279044	0.260048	±	0.0306896	0.244906	±	0.0360125	0.00276822	±	0.298635
pERK1/2	0.225611	0.221271	-0.206924	0.28731	±	0.0422431	0.263607	±	0.118143	-0.00128488	±	0.291401	0.227226	±	0.00904838	0.224883	±	0.0121862	-0.045826	±	0.261882	0.255754	±	0.0302291	0.25227	±	0.0375987	-0.00430861	±	0.274328
pp38	0.338475	0.288403	-0.524154	0.285943	±	0.0402146	0.251372	±	0.146335	-0.0513883	±	0.280687	0.334348	±	0.017646	0.297697	±	0.0264611	-0.287251	±	0.38612	0.338977	±	0.03831	0.299748	±	0.0447482	-0.112174	±	0.380592
pRSK	0.209265	0.225603	0.0342037	0.286217	±	0.0384944	0.252902	±	0.134223	-0.026338	±	0.291532	0.213857	±	0.00743605	0.226205	±	0.0100769	0.057596	±	0.0962324	0.249753	±	0.0219852	0.263138	±	0.0266771	0.0793903	±	0.162006
pSTAT3 S727	0.646909	0.641107	0.0180341	0.283468	±	0.0421832	0.256526	±	0.131373	-0.0390498	±	0.288195	0.636426	±	0.0282191	0.631629	±	0.0293933	0.0474116	±	0.0864629	0.546727	±	0.0665038	0.539488	±	0.0690566	0.0257883	±	0.234555
Independent Time Weights (wjn)
0 hours	0.318171	0.31039	0.206857	0.404731	±	0.0339209	0.362	±	0.184963	0.15326	±	0.381472	0.318477	±	0.00517524	0.312136	±	0.00952296	0.162286	±	0.107782	0.330876	±	0.0254578	0.321833	±	0.0412426	0.103301	±	0.2403
0.5 hours	0.413258	0.384231	0.489592	0.407481	±	0.0347828	0.379082	±	0.145871	0.158286	±	0.380535	0.411996	±	0.0101582	0.389847	±	0.0175246	0.383266	±	0.273521	0.418242	±	0.0273763	0.395517	±	0.0421503	0.270961	±	0.343422
1 hour	0.46541	0.440136	0.623103	0.407074	±	0.0359549	0.381378	±	0.143069	0.1159	±	0.404838	0.462281	±	0.00958664	0.443022	±	0.0142957	0.50417	±	0.283268	0.452126	±	0.0252922	0.432333	±	0.0420551	0.348	±	0.348183
2 hours	0.459927	0.450837	0.384568	0.409037	±	0.0382599	0.371562	±	0.185514	0.13915	±	0.365071	0.460742	±	0.0101565	0.454336	±	0.013081	0.339662	±	0.131268	0.453276	±	0.0279385	0.443136	±	0.0442394	0.264203	±	0.303439
4 hours	0.448066	0.504153	0.377094	0.406247	±	0.0376189	0.376555	±	0.160896	0.128171	±	0.380616	0.450981	±	0.0142222	0.493158	±	0.0239885	0.438023	±	0.191216	0.446038	±	0.0354836	0.488452	±	0.0445617	0.30325	±	0.379173
8 hours	0.314773	0.323853	0.197891	0.405324	±	0.0359299	0.376801	±	0.14842	0.159754	±	0.382233	0.31446	±	0.00702028	0.321252	±	0.0121711	0.203834	±	0.0615055	0.319168	±	0.0288566	0.326534	±	0.0482899	0.185846	±	0.258727
Dependent Condition Scores (uin)
Duodenum, TNFα (5 μg)	4.75411	1.53314	1.56972	5.418	±	0.325196	0.480042	±	0.958417	-0.172109	±	1.17427	3.86062	±	0.887935	1.56243	±	0.734939	1.68128	±	1.06947	3.83767	±	0.91873	1.52121	±	0.731403	1.07925	±	1.82179
Duodenum, TNFα (10 μg)	4.81642	0.125925	-0.858172	3.79404	±	0.406847	0.869403	±	1.28646	-0.0608043	±	1.83671	2.61627	±	0.780348	0.311065	±	0.439478	-1.00504	±	0.859828	2.57604	±	0.744097	0.308896	±	0.459469	-0.792184	±	1.05945
Ileum, TNFα (5 μg)	5.11897	2.0043	0.7918	5.52819	±	0.331448	0.84209	±	1.44392	-0.0773462	±	1.7117	3.87748	±	0.67552	2.20794	±	0.768856	0.605994	±	1.12947	3.88685	±	0.685077	2.20653	±	0.857639	0.595304	±	1.32424
Ileum, TNFα (10 μg)	4.95911	0.193488	-1.53308	3.6952	±	0.34602	0.71168	±	1.15706	0.176573	±	1.73313	2.78761	±	0.744732	0.462654	±	0.594143	-1.29863	±	0.94313	2.71889	±	0.700987	0.441834	±	0.564436	-0.900114	±	1.21804
Dependent Variable Weights (qkn)
cc3	0.291021	0.956573	0.887217	0.705812	±	0.0809161	-0.0266196	±	0.703267	-0.15832	±	0.686496	0.413832	±	0.101127	0.398528	±	0.813245	0.561945	±	0.465041	0.412925	±	0.101699	0.406533	±	0.809511	0.395709	±	0.575857
ph3	0.956717	-0.291493	0.461352	0.699139	±	0.080701	0.0112656	±	0.711746	-0.120359	±	0.700783	0.903401	±	0.0490705	-0.125751	±	0.407	0.195128	±	0.656639	0.903702	±	0.0499902	-0.130407	±	0.405037	0.231441	±	0.678101
Dependent Time Weights (qjn)
0 hours	0.323614	-0.519495	0.576899	0.390725	±	0.114092	0.0297809	±	0.411256	0.139022	±	0.371238	0.326216	±	0.0790083	-0.107291	±	0.42792	0.374706	±	0.281642	0.32619	±	0.0824783	-0.103143	±	0.427541	0.307234	±	0.302371
0.5 hours	0.4618	-0.0650432	0.051589	0.395781	±	0.118214	0.0209203	±	0.415308	0.140776	±	0.386239	0.421672	±	0.0737669	-0.0447737	±	0.297581	0.16587	±	0.368311	0.416984	±	0.0715478	-0.0356409	±	0.301727	0.132161	±	0.383857
1 hour	0.474284	0.13665	0.370181	0.387917	±	0.120082	0.0373259	±	0.383723	0.0986378	±	0.403973	0.370182	±	0.0788956	0.0455553	±	0.353557	0.163236	±	0.339026	0.366289	±	0.0849066	0.0428811	±	0.339448	0.204017	±	0.388913
2 hours	0.419632	0.735847	0.428776	0.392462	±	0.118673	0.000571776	±	0.408619	0.125912	±	0.387892	0.415445	±	0.087821	0.306365	±	0.51984	0.3461	±	0.268603	0.417254	±	0.0952244	0.310357	±	0.527443	0.235035	±	0.333767
4 hours	0.39841	-0.0406668	0.540762	0.389107	±	0.117963	0.0471082	±	0.410806	0.134564	±	0.392043	0.419214	±	0.0862479	0.00697022	±	0.232139	0.32905	±	0.290587	0.416663	±	0.0896068	0.00466394	±	0.22903	0.332108	±	0.316642
8 hours	0.34964	-0.405088	0.226316	0.390721	±	0.113457	0.0568781	±	0.411374	0.131389	±	0.383868	0.440139	±	0.0608095	-0.0898497	±	0.404229	0.15521	±	0.260564	0.444145	±	0.0666005	-0.0903482	±	0.404732	0.117388	±	0.258549

## Sheet: Chitforoushzadeh et al.
	Mean				Randomization												Unpaired Jackknifing												Unpaired Subsampling
	LV1	LV2	LV3	LV4	LV1			LV2			LV3			LV4			LV1			LV2			LV3			LV4			LV1			LV2			LV3			LV4
Independent Condition Scores (tin)
Control	24.3628	24.3978	-2.39725	0.0556554	7.71767	±	1.3107	6.65855	±	2.74894	4.13617	±	3.84355	2.29946	±	3.25977	24.2704	±	0.161697	24.27	±	0.186319	-2.42491	±	0.501962	-0.690662	±	2.49532	23.725	±	0.353073	23.3515	±	3.05029	-1.43745	±	3.09994	-0.434876	±	2.64334
TNF high	25.3771	25.4556	5.83571	0.707662	12.4343	±	1.87567	10.8987	±	4.64444	6.91797	±	7.14742	4.73462	±	6.97508	25.3033	±	0.208495	25.3423	±	0.223555	5.8963	±	0.49453	2.16859	±	3.52813	24.9017	±	0.451098	24.6934	±	2.23715	6.24516	±	2.35837	1.73826	±	3.76147
EGF high	24.4825	24.4841	-1.02079	-3.06197	11.3278	±	1.85884	9.76924	±	3.99444	5.88941	±	5.84409	3.33846	±	5.26138	24.3846	±	0.184022	24.3658	±	0.208454	-0.862167	±	0.476595	-0.876919	±	3.42408	24.1019	±	0.458265	23.7372	±	2.8964	0.18615	±	2.9809	-0.738347	±	3.98771
TNF-EGF high	23.9304	23.939	4.09973	-0.512625	12.9806	±	2.23672	11.2085	±	5.68577	7.53927	±	7.8034	2.85387	±	8.1679	23.9078	±	0.186933	23.8958	±	0.206463	4.28924	±	0.480396	1.68793	±	2.84631	23.7219	±	0.396475	23.4581	±	2.21692	5.48565	±	2.28693	1.45265	±	3.15924
Insulin high	25.7085	25.5863	-2.80339	6.91699	10.0215	±	1.70062	8.6397	±	3.5537	5.30904	±	5.04653	3.04129	±	4.23387	25.6385	±	0.192345	25.5164	±	0.298069	-2.69097	±	0.69928	3.14968	±	4.22446	25.3595	±	0.348638	24.8429	±	3.19174	-2.03325	±	3.44869	3.29579	±	3.99247
TNF-Ins high	24.0345	23.9429	2.28348	5.37362	13.7022	±	2.04039	11.8999	±	4.96552	7.59931	±	7.5637	5.00064	±	7.18036	24.0582	±	0.206445	23.969	±	0.263814	2.50803	±	0.554528	4.26176	±	2.84338	23.9668	±	0.42051	23.5976	±	2.32516	3.83018	±	2.60891	4.19055	±	3.09364
TNF-EGF low	24.0989	24.1088	2.47854	-0.535182	9.55884	±	1.54813	8.2275	±	3.35868	5.11276	±	4.7014	2.7941	±	4.13522	23.8128	±	0.286501	23.7868	±	0.295874	2.16023	±	0.464609	0.493333	±	2.42216	23.5782	±	0.574477	23.2466	±	2.62416	2.43882	±	2.63276	0.418994	±	2.73002
TNF-Ins low	21.7119	21.6771	-0.223128	1.45629	9.95734	±	1.6549	8.57539	±	3.48963	5.30133	±	4.94318	3.03384	±	4.19072	21.6804	±	0.185074	21.6197	±	0.193611	0.0217799	±	0.45504	0.926045	±	1.70951	21.3842	±	0.359917	21.0319	±	2.44539	0.741218	±	2.5453	1.11126	±	1.72324
TNF low	20.2884	20.3471	0.0215367	0.787646	9.99076	±	1.60636	8.62175	±	3.47038	5.36976	±	4.92421	3.08718	±	4.19325	20.1779	±	0.184392	20.2029	±	0.205325	0.169863	±	0.356501	0.440402	±	1.57469	19.8002	±	0.395387	19.5509	±	2.27303	1.0948	±	2.32139	0.484778	±	1.56315
Independent Variable Weights (wkn)
ERK	0.113409	0.109732	0.0551597	-0.0368151	0.21694	±	0.097304	0.195143	±	0.137543	0.132747	±	0.195472	0.0708249	±	0.216664	0.116906	±	0.00209658	0.114247	±	0.00915868	0.0339062	±	0.0765852	0.0665305	±	0.161327	0.126396	±	0.00421034	0.12109	±	0.0339241	0.113636	±	0.175006	0.0626262	±	0.154657
Akt	0.114625	0.103041	-0.125252	0.439086	0.200596	±	0.103451	0.180855	±	0.145339	0.12641	±	0.191264	0.0714845	±	0.196373	0.117826	±	0.00310002	0.108914	±	0.0155809	-0.127969	±	0.0138669	0.236542	±	0.274556	0.127239	±	0.00521059	0.115468	±	0.0289009	-0.0867771	±	0.0726413	0.243041	±	0.28926
JNK1	0.0431106	0.0447824	0.0242589	0.0933114	0.206488	±	0.0989938	0.176894	±	0.134798	0.115998	±	0.192349	0.0729651	±	0.219242	0.0445573	±	0.00144341	0.0461978	±	0.00676228	-0.00615617	±	0.108506	0.0820219	±	0.174489	0.0478538	±	0.00201051	0.0464949	±	0.0412344	0.120718	±	0.265438	0.0943384	±	0.179236
IKK	0.210662	0.220404	0.355116	0.307832	0.204748	±	0.105328	0.171505	±	0.152599	0.105074	±	0.225362	0.0771581	±	0.212679	0.210212	±	0.0109866	0.218836	±	0.0138733	0.341475	±	0.0218431	0.156845	±	0.200971	0.201226	±	0.0174515	0.208945	±	0.0304093	0.234725	±	0.167432	0.114876	±	0.194851
MK2	0.0572729	0.0579908	0.0129111	0.137265	0.200789	±	0.093368	0.171616	±	0.144081	0.108908	±	0.210202	0.0693459	±	0.218304	0.0592215	±	0.00180425	0.0599941	±	0.00828512	-0.0191333	±	0.113504	0.106352	±	0.200856	0.0635785	±	0.00277785	0.0609922	±	0.0458292	0.11681	±	0.282704	0.118898	±	0.205152
pMEK	0.107547	0.114683	0.0483296	-0.0528562	0.206119	±	0.105813	0.187033	±	0.147342	0.121602	±	0.209741	0.0829288	±	0.196574	0.111259	±	0.00380486	0.116522	±	0.00957388	0.0412397	±	0.0148899	-0.012079	±	0.133293	0.119569	±	0.00773169	0.123355	±	0.0197988	0.0473461	±	0.0309178	-0.0118642	±	0.149106
pAktWB	0.128143	0.122328	-0.228214	0.404671	0.202811	±	0.101769	0.17341	±	0.144095	0.106215	±	0.185599	0.0753405	±	0.20482	0.129974	±	0.00356652	0.12558	±	0.0136508	-0.227598	±	0.020079	0.180879	±	0.23837	0.136722	±	0.00630515	0.128582	±	0.034952	-0.164928	±	0.108691	0.191013	±	0.240916
pFKHR	0.0676632	0.0679886	-0.0559492	-0.11603	0.207947	±	0.100883	0.182264	±	0.142352	0.107902	±	0.221767	0.0715549	±	0.207253	0.0624506	±	0.00503979	0.0621558	±	0.00671785	-0.13903	±	0.0947743	-0.0372128	±	0.133712	0.0638352	±	0.0117527	0.0605613	±	0.040047	0.000310238	±	0.220489	-0.0113866	±	0.137038
pIRS1636	0.0805701	0.079529	-0.0115238	-0.0297221	0.213817	±	0.103356	0.183807	±	0.142567	0.126239	±	0.187119	0.0855889	±	0.220584	0.0825069	±	0.00350581	0.0821192	±	0.00846924	-0.0352765	±	0.0861601	0.0616738	±	0.156823	0.0873461	±	0.00534686	0.0840226	±	0.0412376	0.0714765	±	0.209753	0.0631892	±	0.152452
pIRS1896	0.0545356	0.0538442	-0.0142279	-0.41493	0.200756	±	0.0980564	0.170435	±	0.15362	0.112031	±	0.179416	0.0587842	±	0.216142	0.0548445	±	0.00335239	0.0544624	±	0.00976316	-0.0100092	±	0.0157615	-0.109157	±	0.275978	0.0573427	±	0.00519415	0.0564569	±	0.0139001	-0.0163953	±	0.0377183	-0.109328	±	0.294003
proC8	0.435585	0.437392	-0.37918	0.111152	0.213514	±	0.0971558	0.193728	±	0.137758	0.102784	±	0.21024	0.0656797	±	0.233279	0.425637	±	0.0135671	0.425666	±	0.0161617	-0.352875	±	0.0346668	-0.0494192	±	0.22004	0.401445	±	0.0199404	0.393327	±	0.0769882	-0.24056	±	0.167023	-0.0303693	±	0.150996
cc8	0.0519345	0.056856	0.455734	0.0462739	0.203574	±	0.103526	0.174696	±	0.138661	0.116827	±	0.182282	0.0782023	±	0.209752	0.0536151	±	0.00170909	0.0580582	±	0.00826738	0.447567	±	0.0205578	0.0969402	±	0.187198	0.0588629	±	0.00304025	0.0672268	±	0.041713	0.310871	±	0.235943	0.0606299	±	0.166531
proC3	0.248305	0.256199	-0.420078	-0.0348688	0.205314	±	0.0972063	0.184379	±	0.119314	0.117947	±	0.183022	0.0752434	±	0.222424	0.243324	±	0.00750664	0.249849	±	0.0146307	-0.396604	±	0.0204573	-0.134933	±	0.169945	0.226881	±	0.00942752	0.225641	±	0.0562054	-0.244561	±	0.18988	-0.0860107	±	0.164288
pEGFR	0.437744	0.439932	0.34056	-0.181816	0.203944	±	0.101059	0.185414	±	0.133236	0.10733	±	0.206254	0.0521135	±	0.222618	0.439021	±	0.00874069	0.440301	±	0.0112887	0.330255	±	0.0190001	-0.0118852	±	0.215884	0.441473	±	0.0167621	0.440425	±	0.0390568	0.211689	±	0.188751	-0.0347474	±	0.206473
tEGFR	0.260013	0.261196	0.242376	0.041952	0.205436	±	0.101579	0.179016	±	0.131861	0.110941	±	0.219031	0.0712116	±	0.216508	0.263326	±	0.00528563	0.262437	±	0.00906241	0.235844	±	0.0156738	0.0522668	±	0.190975	0.267607	±	0.00966906	0.265614	±	0.0235205	0.163167	±	0.12489	0.040676	±	0.199616
ptEGFR	0.255471	0.253752	-0.0853052	-0.179435	0.20587	±	0.105203	0.178142	±	0.13946	0.10641	±	0.181985	0.0658503	±	0.232626	0.255827	±	0.00596251	0.25629	±	0.0103054	-0.0812346	±	0.0193918	-0.0856197	±	0.175621	0.256252	±	0.0364864	0.252127	±	0.0500026	-0.0585724	±	0.059304	-0.0860077	±	0.225885
pAktAb	0.362897	0.354018	0.0798783	0.0661943	0.207535	±	0.09723	0.190742	±	0.145247	0.110626	±	0.203946	0.0807693	±	0.222743	0.363641	±	0.00659596	0.356513	±	0.0112813	0.0804062	±	0.0355709	0.0801704	±	0.113683	0.364669	±	0.0135299	0.354685	±	0.0357834	0.0301451	±	0.119803	0.064722	±	0.125532
tAkt	0.337347	0.340676	0.217687	-0.342472	0.209893	±	0.0994775	0.181925	±	0.134096	0.125812	±	0.191685	0.0852657	±	0.22662	0.339564	±	0.00633081	0.341009	±	0.0120602	0.211485	±	0.0164502	-0.12797	±	0.241137	0.344332	±	0.0105436	0.343296	±	0.0321966	0.13786	±	0.128317	-0.1335	±	0.254479
ptAkt	0.241608	0.231748	-0.181146	0.355075	0.202938	±	0.0963771	0.18776	±	0.136867	0.122631	±	0.185687	0.0764461	±	0.233429	0.246501	±	0.00480458	0.239333	±	0.014593	-0.182081	±	0.0244527	0.171456	±	0.230075	0.264532	±	0.00918516	0.252411	±	0.0414852	-0.135756	±	0.0930733	0.174692	±	0.234086
Independent Time Weights (wjn)
0 minutes	0.266981	0.266094	0.00148815	0.0176401	0.275447	±	0.0838196	0.250253	±	0.137074	0.186972	±	0.215386	0.127886	±	0.25092	0.267811	±	0.00120127	0.266348	±	0.00482702	-0.0115977	±	0.00996007	-0.0114298	±	0.0409974	0.262623	±	0.00949129	0.257007	±	0.0354689	-0.00310861	±	0.0484529	0.0316337	±	0.159045
5 minutes	0.288171	0.284361	-0.0276457	0.271197	0.268231	±	0.0738947	0.234684	±	0.141317	0.185335	±	0.224271	0.111911	±	0.223214	0.286848	±	0.0028373	0.283289	±	0.00605968	-0.0367931	±	0.0522626	0.206548	±	0.185241	0.284588	±	0.00441853	0.276103	±	0.0492976	0.0399033	±	0.141896	0.213668	±	0.184027
15 minutes	0.308737	0.308639	0.0272869	0.435577	0.264232	±	0.0773888	0.239084	±	0.135761	0.169008	±	0.203579	0.138965	±	0.256258	0.306806	±	0.00239777	0.306686	±	0.00497602	-0.019625	±	0.169354	0.301611	±	0.294353	0.29976	±	0.00411716	0.291593	±	0.0838858	0.175184	±	0.39918	0.329291	±	0.262481
30 minutes	0.302881	0.303686	0.0356406	0.377609	0.264549	±	0.0772112	0.233366	±	0.146859	0.167566	±	0.217928	0.132371	±	0.239356	0.3036	±	0.00266401	0.303935	±	0.00491661	-0.0024305	±	0.131185	0.279228	±	0.237065	0.302507	±	0.00356368	0.295492	±	0.0694267	0.138574	±	0.294208	0.298826	±	0.215228
1 hour	0.279004	0.276352	0.0307873	0.319693	0.268947	±	0.0717974	0.235871	±	0.143543	0.183635	±	0.216756	0.135084	±	0.265509	0.279913	±	0.00225334	0.277695	±	0.00468559	0.0253803	±	0.0460062	0.213541	±	0.146034	0.280107	±	0.00308666	0.27315	±	0.0428299	0.0597801	±	0.0988765	0.222018	±	0.133501
1.5 hours	0.272989	0.270893	-0.0212447	0.308166	0.26762	±	0.0690476	0.238597	±	0.130367	0.174126	±	0.214191	0.114033	±	0.241481	0.27416	±	0.00216007	0.272458	±	0.00421737	-0.0298193	±	0.0437928	0.20352	±	0.16554	0.274796	±	0.00299378	0.267958	±	0.0448207	0.014664	±	0.10598	0.215394	±	0.151958
2 hours	0.270135	0.273029	0.0555682	0.252018	0.269741	±	0.0766982	0.246384	±	0.149307	0.18756	±	0.219167	0.127653	±	0.241085	0.271485	±	0.00205158	0.273031	±	0.00662886	0.0437559	±	0.0328821	0.185179	±	0.114165	0.273102	±	0.00343485	0.270029	±	0.0361005	0.0566299	±	0.0644848	0.193432	±	0.116252
4 hours	0.279457	0.279491	0.0754138	0.259635	0.263112	±	0.0650935	0.234427	±	0.14126	0.189889	±	0.214735	0.133622	±	0.251189	0.279662	±	0.00171901	0.279492	±	0.005454	0.0600698	±	0.030104	0.198893	±	0.104298	0.282505	±	0.00335939	0.277916	±	0.034783	0.0648565	±	0.0606668	0.212141	±	0.122751
8 hours	0.28382	0.284809	0.276377	0.293014	0.262245	±	0.0757499	0.23418	±	0.138533	0.178141	±	0.202414	0.113566	±	0.231989	0.284625	±	0.00194811	0.285029	±	0.0039841	0.256828	±	0.0278966	0.246156	±	0.0914708	0.288237	±	0.00397024	0.285753	±	0.025512	0.192984	±	0.10732	0.238432	±	0.126359
12 hours	0.273576	0.275211	0.438186	0.171978	0.266353	±	0.0659716	0.244676	±	0.139476	0.182163	±	0.208645	0.122826	±	0.253435	0.274082	±	0.00172888	0.275862	±	0.00352323	0.420292	±	0.0287807	0.198417	±	0.124486	0.276832	±	0.00356933	0.277984	±	0.0262357	0.286346	±	0.210102	0.168337	±	0.133952
16 hours	0.265253	0.264966	0.476035	0.210185	0.265085	±	0.0720685	0.236682	±	0.128729	0.183017	±	0.204456	0.123163	±	0.243414	0.261482	±	0.00263356	0.263083	±	0.00558597	0.48177	±	0.0269343	0.231344	±	0.161035	0.260923	±	0.00801806	0.262902	±	0.0321309	0.312374	±	0.238739	0.192654	±	0.175962
20 hours	0.261387	0.262035	0.467708	0.228279	0.264818	±	0.080353	0.232615	±	0.143878	0.167356	±	0.207933	0.11206	±	0.245309	0.261795	±	0.00153726	0.262463	±	0.00475008	0.450494	±	0.022457	0.23172	±	0.144401	0.264813	±	0.00294025	0.265119	±	0.0304378	0.298823	±	0.219668	0.191969	±	0.166548
24 hours	0.247201	0.250419	0.522775	0.232396	0.269892	±	0.0860638	0.247258	±	0.149905	0.170577	±	0.205545	0.138936	±	0.268736	0.247309	±	0.00183642	0.250152	±	0.00657416	0.50542	±	0.0223373	0.245961	±	0.195757	0.249178	±	0.00332628	0.253017	±	0.0361396	0.32974	±	0.255675	0.198951	±	0.207473
Dependent Condition Scores (uin)
Control	2.77655	2.02119	-4.70467	0.301564	0.377552	±	1.63675	0.20908	±	1.42523	-0.0146045	±	1.32745	-0.0708217	±	1.36689	2.2397	±	0.260819	1.40343	±	1.15348	-4.6614	±	0.362433	0.695217	±	1.37874	2.24287	±	0.24659	1.30087	±	1.34075	-4.57845	±	0.903155	0.842249	±	1.34442
TNF high	2.89215	2.38609	5.03392	-0.818344	0.617354	±	2.04656	0.395599	±	1.99359	0.277661	±	2.17266	0.264862	±	2.37721	2.93898	±	0.249008	2.71743	±	1.30794	3.43355	±	0.149802	-0.243098	±	1.61798	2.92511	±	0.248904	2.61994	±	1.26161	3.37256	±	0.401706	-0.190058	±	1.65241
EGF high	2.79018	1.80727	-2.60424	2.19427	0.397716	±	1.40394	0.245834	±	1.22859	0.056355	±	1.21729	-0.141283	±	1.29948	2.22673	±	0.380071	1.26655	±	0.764387	-2.88623	±	0.205438	1.27286	±	1.46013	2.2153	±	0.391799	1.20956	±	0.924953	-2.7978	±	0.66708	1.28994	±	1.52321
TNF-EGF high	2.72727	1.81306	3.74855	0.600456	0.487322	±	2.34432	0.608231	±	2.17734	0.506372	±	2.43713	0.0712953	±	2.35377	3.02218	±	0.27685	1.71501	±	1.01885	4.2895	±	0.22056	0.512662	±	1.18187	3.01032	±	0.297173	1.76427	±	1.05386	4.26862	±	0.604279	0.543308	±	1.18626
Insulin high	2.92991	1.06945	-3.46608	-1.40798	0.297652	±	1.49774	-0.043226	±	1.23521	-0.123753	±	1.28271	-0.133146	±	1.3277	1.90337	±	0.288595	1.2621	±	1.02671	-4.20301	±	0.289027	-0.819286	±	1.17152	1.90524	±	0.292913	1.09403	±	1.15586	-4.1337	±	0.903959	-0.862755	±	1.12422
TNF-Ins high	2.73913	1.15129	2.63046	-1.21183	0.624472	±	2.21029	0.358126	±	1.94826	0.156197	±	2.03352	0.168184	±	2.15604	3.92839	±	0.244306	1.5701	±	0.945713	3.05365	±	0.195156	-0.882222	±	1.66387	3.93632	±	0.239647	1.69822	±	0.945765	3.01469	±	0.477538	-1.00102	±	1.58461
TNF-EGF low	2.74648	1.83358	1.69805	0.669519	0.22483	±	0.821902	0.0852203	±	0.774795	0.0455655	±	0.735972	-0.0106932	±	0.73379	2.80609	±	0.138947	1.12128	±	0.695045	0.935296	±	0.159469	0.0327935	±	0.681612	2.81324	±	0.133266	1.17936	±	0.692392	0.923471	±	0.203104	0.033629	±	0.753276
TNF-Ins low	2.47443	1.36021	-1.03663	0.1988	0.207934	±	0.733314	0.109669	±	0.705806	0.0103948	±	0.70939	0.0201117	±	0.64986	2.75511	±	0.247581	0.893928	±	0.604727	0.242822	±	0.148918	-0.0505937	±	0.781782	2.75696	±	0.246359	0.937991	±	0.593372	0.253089	±	0.186608	-0.117342	±	0.768314
TNF low	2.3122	1.88064	-1.73626	-0.53143	0.176685	±	0.874165	-0.017153	±	0.827481	-0.0848424	±	0.839639	0.0135716	±	0.843916	2.56348	±	0.229602	1.82037	±	1.04391	-0.144462	±	0.215899	-0.58476	±	1.16879	2.53632	±	0.226887	1.72405	±	1.04751	-0.0973093	±	0.340245	-0.588168	±	1.16824
Dependent Variable Weights (qkn)
Gene Cluster 1	0.531161	-0.224581	0.164115	-0.0129782	0.013998	±	0.347635	0.0514532	±	0.340667	0.0505623	±	0.322092	0.0281277	±	0.328755	0.522318	±	0.123937	-0.13728	±	0.0751602	0.186981	±	0.0172611	-0.00459537	±	0.155763	0.520028	±	0.131113	-0.133426	±	0.0911665	0.18512	±	0.0488745	0.00205104	±	0.144902
Gene Cluster 2	-0.537258	-0.106801	-0.20556	0.123881	0.0196319	±	0.323718	0.0583808	±	0.340854	0.0392714	±	0.344749	0.0326825	±	0.319539	-0.539472	±	0.135133	-0.0799117	±	0.0568413	-0.165566	±	0.0247928	0.155229	±	0.14558	-0.537864	±	0.144417	-0.0793266	±	0.0598994	-0.161613	±	0.0313213	0.147822	±	0.143431
Gene Cluster 3	-0.0386209	0.0709236	0.505741	-0.0183755	0.0202856	±	0.316769	0.0521532	±	0.315863	0.0557999	±	0.326084	0.00752678	±	0.333462	-0.0216744	±	0.0134418	0.109166	±	0.0497651	0.52986	±	0.0190603	-0.0484911	±	0.152716	-0.0219069	±	0.0136087	0.115731	±	0.0715117	0.518701	±	0.0695217	-0.0649853	±	0.153608
Gene Cluster 4	0.234001	-0.598881	-0.321463	0.184909	0.0297033	±	0.32766	0.0291591	±	0.32409	0.0590581	±	0.328504	0.00390567	±	0.331628	0.272119	±	0.0721296	-0.546127	±	0.0456971	-0.285324	±	0.0386542	0.246517	±	0.187848	0.267957	±	0.0793071	-0.545733	±	0.0550706	-0.281893	±	0.0570772	0.238845	±	0.204807
Gene Cluster 5	0.0861999	-0.610188	-0.356684	0.371799	0.0530884	±	0.341161	0.0515113	±	0.317322	0.050084	±	0.329206	0.0523136	±	0.338481	0.0829406	±	0.0676755	-0.63204	±	0.0409303	-0.311433	±	0.0410325	0.27929	±	0.232769	0.0785972	±	0.0740487	-0.626759	±	0.0534341	-0.312112	±	0.0665849	0.283962	±	0.235293
Gene Cluster 6	-0.312368	-0.169585	0.414566	0.0484712	0.0571714	±	0.330356	0.0778945	±	0.331673	0.044788	±	0.346311	0.0114691	±	0.329215	-0.263242	±	0.0749886	-0.218907	±	0.0338821	0.442971	±	0.0258589	0.11566	±	0.278155	-0.264294	±	0.0796306	-0.21089	±	0.0844217	0.432283	±	0.0879696	0.0828401	±	0.257391
Gene Cluster 7	-0.463875	-0.338906	-0.10662	0.661631	0.0305641	±	0.329557	0.0410137	±	0.318003	0.0541135	±	0.333608	0.0276235	±	0.339038	-0.371181	±	0.10661	-0.332824	±	0.113962	-0.0751077	±	0.0797242	0.376053	±	0.327262	-0.370073	±	0.112223	-0.317622	±	0.120742	-0.0834699	±	0.094703	0.379246	±	0.331031
Gene Cluster 8	0.187255	0.241333	0.244336	-0.207235	0.0780213	±	0.328641	0.0633188	±	0.328721	0.0437416	±	0.329032	0.0604561	±	0.339494	0.248206	±	0.0945853	0.208315	±	0.131408	0.227768	±	0.066753	-0.191563	±	0.396821	0.245059	±	0.098368	0.210856	±	0.132188	0.226019	±	0.0688988	-0.147323	±	0.407681
Gene Cluster 9	0.133136	0.0167363	0.448935	0.573298	0.0554413	±	0.329278	0.0507919	±	0.344106	0.0362774	±	0.309652	0.0492508	±	0.325305	0.120339	±	0.0471178	0.0358704	±	0.123891	0.454069	±	0.0515284	0.290967	±	0.244014	0.118751	±	0.0489966	0.0471508	±	0.133782	0.451909	±	0.0853358	0.286115	±	0.280432
Dependent Time Weights (qjn)
4 hours	-0.647896	-0.507324	0.613522	0.379595	0.285405	±	0.523997	0.257428	±	0.503815	0.282804	±	0.496335	0.272852	±	0.505777	-0.599636	±	0.159216	-0.540906	±	0.0432005	0.626339	±	0.0274107	0.195883	±	0.44448	-0.597975	±	0.171048	-0.522424	±	0.132775	0.607712	±	0.141794	0.198126	±	0.424909
8 hours	-0.166219	0.822095	0.636548	0.663659	0.278542	±	0.492787	0.309325	±	0.508562	0.287668	±	0.487669	0.290387	±	0.489346	-0.197326	±	0.0734355	0.804594	±	0.0200954	0.619146	±	0.0457934	0.438785	±	0.436622	-0.197185	±	0.0761005	0.805476	±	0.0226935	0.621211	±	0.0511578	0.508406	±	0.385353
16 hours	0.743372	-0.258421	0.46733	0.644565	0.235243	±	0.519405	0.228554	±	0.52433	0.296721	±	0.516292	0.299963	±	0.50743	0.735779	±	0.171773	-0.231231	±	0.0657596	0.469013	±	0.0392926	0.451768	±	0.421822	0.731541	±	0.182978	-0.220267	±	0.108073	0.460867	±	0.0986313	0.472601	±	0.388373
